# Supplementary material for: The fission yeast methyl phosphate capping enzyme Bmc1 guides 2′-O-methylation of the U6 snRNA
Source: Nucleic Acids Res. 2023 Jul 5;51(16):8805–19. doi: 10.1093/nar/gkad563 (PMC10484740; doi:10.1093/nar/gkad563)
Supplement: gkad563_Supplemental_Files [file gkad563_supplemental_files.zip]

Archive with 2 entries (2 files):
- Dataset S1 copy.xlsx
- Porat et al., 2023 supplementary information.pdf
