# Supplementary material for: The fission yeast methyl phosphate capping enzyme Bmc1 guides 2′-O-methylation of the U6 snRNA
Source: Nucleic Acids Res. 2023 Jul 5;51(16):8805–19. doi: 10.1093/nar/gkad563 (PMC10484740; doi:10.1093/nar/gkad563)
Supplement: gkad563_Supplemental_Files [file gkad563_supplemental_files.zip › Dataset S1 copy.xlsx]

## Sheet: Exp42dBin3_Ref32dBin3 (Fig 3A)
ID	IRratio.sample_1_32dBin3	IRratio.sample_2_32dBin3	IRratio.sample_3_32dBin3	IRratio.sample_4_42dBin3	IRratio.sample_5_42dBin3	IRratio.sample_6_42dBin3	Exp42dBin3.Mean.IRratio	Ref32dBin3.Mean.IRratio	DESeq2.padj.Exp42dBin3_Ref32dBin3	DESeq2.baseMean.Exp42dBin3_Ref32dBin3	DESeq2.log2FoldChange.Exp42dBin3_Ref32dBin3
SPAC17A5.07c;clean;I:1766530-1766588	0.276978	0.198777	0.235897	0.673913	0.587629	0.77665	0.679397	0.237218	1.57497e-05	114.583	2.79026
SPAC343.01c;clean;I:1640811-1640877	0.0924528	0.0501618	0.0983264	0.271654	0.249147	0.437788	0.319529	0.0803137	2.40486e-05	199.167	2.40818
SPAC23H3.14;clean;I:2521917-2522033	0.0579965	0.0448	0.0683962	0.181185	0.1875	0.256055	0.208247	0.0570642	2.40486e-05	209.5	2.15306
SPBC336.14c;clean;II:2767397-2767456	0.12	0.0738007	0.0664062	0.285714	0.283019	0.361111	0.309948	0.0867357	2.40486e-05	128.583	2.23473
SPCC290.02;clean;III:1993001-1993175	0.0898876	0.109208	0.104738	0.336364	0.299625	0.599156	0.411715	0.101278	2.40486e-05	169.75	2.61728
SPAC222.16c;clean;I:980378-980433	0.0362694	0.0235602	0.0440678	0.159236	0.144444	0.165746	0.156475	0.0346325	5.07856e-05	131.75	2.40266
SPAC1006.03c;clean;I:5073188-5073388	0.245823	0.221739	0.244681	0.664948	0.632411	0.443946	0.580435	0.237414	8.98727e-05	160.417	2.14992
SPAP27G11.12;clean;I:1632087-1632166	0.119349	0.124113	0.181263	0.309524	0.313846	0.422034	0.348468	0.141575	9.86073e-05	286.333	1.71004
SPBC2G2.08;clean;II:3449103-3449370	0.0623053	0.0522193	0.0373333	0.19802	0.22561	0.230216	0.217948	0.0506193	9.86073e-05	123.583	2.42305
SPBC17A3.03c;clean;II:1404842-1404973	0.0699029	0.0733591	0.0566038	0.234867	0.171598	0.217765	0.208077	0.0666219	0.000105324	236	1.85398
SPAC1751.04;clean;I:384349-384479	0.26003	0.225225	0.196721	0.525641	0.503401	0.514196	0.514413	0.227325	0.000107152	227.75	1.82714
SPAC890.07c;clean;I:5016596-5016648	0.0185934	0.0149148	0.0108192	0.063857	0.0410095	0.0484262	0.0510975	0.0147758	0.000145367	541.583	1.82812
SPAC4C5.01;known-exon;I:1193145-1193196	0.0647986	0.0538827	0.0839329	0.190616	0.241935	0.298851	0.243801	0.0675381	0.000146224	233.667	2.20285
SPAC4C5.01;clean;I:1192704-1192778	0.0949555	0.115607	0.0766551	0.268868	0.309278	0.435407	0.337851	0.0957392	0.000202964	140.167	2.22627
SPAC1805.05;clean;I:2781895-2781968	0.0634731	0.0621532	0.0866667	0.185022	0.199307	0.313894	0.232741	0.0707643	0.000202964	354.167	2.02172
SPBC1271.12;clean;II:343322-343504	0.0767649	0.051895	0.0654721	0.19977	0.171684	0.41963	0.263695	0.0647107	0.000268573	619	2.22787
SPBC725.10;clean;II:1224638-1224702	0.0358209	0.0227273	0.0458333	0.158898	0.12853	0.392416	0.226615	0.0347938	0.000268573	328.667	3.09408
SPBC4B4.10c;clean;II:3433005-3433091	0.336683	0.27381	0.402516	0.675595	0.630319	0.833333	0.713083	0.33767	0.000299626	140.167	2.34627
SPBC4B4.10c;clean;II:3432594-3432665	0.0626151	0.0545455	0.05625	0.14781	0.172973	0.287594	0.202792	0.0578035	0.000318813	282.75	2.01561
SPBC3H7.01;clean;II:1890882-1890938	0.126115	0.123147	0.14697	0.307269	0.350877	0.625483	0.427876	0.132077	0.000329987	424.167	2.22747
SPBC28F2.11;clean;II:1589388-1589580	0.0366032	0.0266525	0.0237037	0.115756	0.0789474	0.1875	0.127401	0.0289865	0.000341755	283.25	2.23639
SPBC1703.06;clean;II:2925620-2925674	0.0503778	0.0650224	0.0662252	0.230548	0.163968	0.297917	0.230811	0.0605418	0.000341755	205.5	2.22076
SPCC126.02c;clean;III:2118895-2118969	0.405594	0.414634	0.441379	0.868421	0.715686	0.89881	0.827639	0.420536	0.000341755	81.3333	2.63855
SPCC1259.09c;clean;III:1051581-1051640	0.0526316	0.0675325	0.0490798	0.188679	0.169435	0.164835	0.174317	0.0564146	0.000346608	156.083	1.79973
SPAC4G9.12;known-exon;I:2276974-2277025	0.0558344	0.052605	0.043395	0.12515	0.123181	0.209913	0.152748	0.0506115	0.000368538	882.083	1.7337
SPACUNK4.13c;clean;I:2885632-2885723	0.08	0.0277778	0	0.354839	0.275862	0.617021	0.415907	0.0359259	0.000368538	24	4.56857
SPAC1093.04c;clean;I:4618297-4618359	0.321918	0.205882	0.267516	0.577465	0.580645	0.666667	0.608259	0.265105	0.000368538	60.5833	2.13965
SPCC74.02c;clean;III:1927679-1927799	0.189394	0.137555	0.209366	0.424837	0.4047	0.363636	0.397724	0.178772	0.000368865	184.5	1.63282
SPBC216.01c;clean;II:896363-896421	0.0346821	0.0412844	0.0790698	0.222892	0.220183	0.200758	0.214611	0.0516788	0.000382347	137.083	2.45137
SPAC4A8.08c;clean;I:2561562-2561615	0.415162	0.431373	0.385246	0.737931	0.725962	0.736	0.733298	0.410594	0.000404164	104.5	1.96985
SPBC9B6.07;clean;II:1824756-1824812	0.091922	0.11655	0.0740741	0.275862	0.375	0.617391	0.422751	0.0941821	0.000416574	112.833	2.97508
SPAC1952.02;clean;I:4970179-4970243	0.124694	0.113244	0.176292	0.385827	0.347561	0.391304	0.374897	0.138077	0.000422767	144.5	1.96053
SPAC8C9.15c;clean;I:3671096-3671165	0.0158192	0.0102996	0.0107527	0.0654206	0.0289634	0.11413	0.0695048	0.0122905	0.000445485	362.417	2.41115
SPBC577.12;clean;II:774485-774580	0.0114613	0.0044843	0.0177936	0.0991736	0.0793651	0.0625	0.0803462	0.0112464	0.000445485	131.5	3.02774
SPBC646.14c;clean;II:953866-953919	0.132841	0.121387	0.095679	0.423358	0.328704	0.451327	0.40113	0.116636	0.000452981	117.25	2.26424
SPAC1002.07c;clean;I:1808376-1808427	0.0114416	0.0141458	0.0115741	0.154135	0.10084	0.231072	0.162016	0.0123872	0.000472358	322.083	4.20433
SPAC26A3.10;clean;I:3352693-3352984	0.0583468	0.0594512	0.05386	0.142191	0.151568	0.281395	0.191718	0.0572193	0.000472358	271.917	1.92472
SPCC794.07;clean;III:262884-262970	0.0139169	0.0138763	0.0158685	0.0330166	0.0404886	0.0596908	0.0443987	0.0145539	0.000472358	1982.67	1.59402
SPAC23C4.17;clean;I:1058514-1058622	0.0243243	0.0184426	0.0190217	0.207792	0.0336134	0.186275	0.14256	0.0205962	0.000517145	127	2.85476
SPBC21B10.06c;clean;II:1661066-1661120	0.0613108	0.0468432	0.0613108	0.137634	0.138783	0.234987	0.170468	0.0564882	0.000517145	234.25	1.72819
SPBC651.01c;clean;II:1239100-1239155	0.0603086	0.0520156	0.0386297	0.156006	0.149235	0.150817	0.152019	0.050318	0.000524818	566.833	1.74882
SPBC16E9.15;clean;II:1947213-1947277	0.103255	0.0929152	0.097561	0.228482	0.193277	0.33011	0.250623	0.0979103	0.000524818	393.917	1.60703
SPBC9B6.11c;clean;II:1834449-1834578	0.0217729	0.00834327	0.0198915	0.111864	0.0913706	0.0978261	0.100354	0.0166692	0.000549611	288.333	2.78107
SPAC1B1.01;clean;I:3537788-3537984	0.0502646	0.0365854	0.0206677	0.117871	0.0994152	0.144105	0.120464	0.0358392	0.000589679	301.667	1.83216
SPBC21B10.06c;clean;II:1660893-1660953	0.120623	0.133574	0.120408	0.264014	0.249249	0.350877	0.288047	0.124868	0.000589679	274.167	1.47163
SPAC1093.04c;clean;I:4617935-4617996	0.116279	0.102222	0.276119	0.5375	0.5	0.507143	0.514881	0.164874	0.000599603	71.25	2.56631
SPBC16H5.09c;clean;II:2283508-2283561	0.0141844	0.0231214	0.0190476	0.304348	0.171429	0.166667	0.214148	0.0187845	0.000599603	43.25	3.68299
SPBC32F12.04;clean;II:2793017-2793075	0.0150943	0.00403226	0.0127119	0.0645161	0.117371	0.0964912	0.0927927	0.0106128	0.000599603	102.583	3.28871
SPBC1539.08;clean;II:4376367-4376422	0.160853	0.12234	0.181425	0.357616	0.3	0.336667	0.331428	0.154873	0.000599603	208.75	1.44458
SPCC1235.11;clean;III:200459-200642	0.0423847	0.0365854	0.0429136	0.0890648	0.107522	0.144167	0.113585	0.0406279	0.000599603	1103.75	1.62843
SPBC19G7.06;known-exon;II:2359928-2360000	0.132867	0.122914	0.153239	0.311987	0.29661	0.395973	0.334857	0.13634	0.000641312	302.333	1.62348
SPCC4G3.15c;clean;III:441688-441748	0.0810373	0.0519663	0.0491573	0.17037	0.129794	0.187702	0.162622	0.0607203	0.000641312	246.583	1.59614
SPAC222.16c;clean;I:980774-980845	0.046595	0.0454545	0.0532787	0.135135	0.186335	0.167665	0.163045	0.0484427	0.000658418	113.833	1.93463
SPBC8D2.17;clean;II:1391093-1391146	0.0287938	0.0413943	0.0388036	0.0926829	0.080633	0.126096	0.0998041	0.0363306	0.000658418	614	1.50461
SPBC11B10.02c;clean;II:1489344-1489529	0.0527567	0.0506634	0.044938	0.105739	0.130435	0.264758	0.166977	0.0494527	0.000658418	1075.08	1.83632
SPBC29A10.17;clean;II:2573945-2573997	0.22	0.201031	0.256	0.56962	0.619718	0.592	0.59378	0.225677	0.000658418	62	2.35269
SPBC31F10.12;clean;II:3773525-3773580	0.0568421	0.0566372	0.0937042	0.335484	0.239782	0.250356	0.275207	0.0690612	0.000658418	345.25	2.36649
SPCC126.05c;clean;III:2124700-2124767	0.0909091	0.0723684	0.103448	0.254545	0.34	0.453125	0.349223	0.0889086	0.000658418	46.5	2.52292
SPCC1494.02c;clean;III:2318676-2318902	0.5	0.528302	0.541667	0.876543	0.784615	0.929114	0.863424	0.523323	0.000658418	105	2.7538
SPBC725.10;clean;II:1224739-1224952	0.0363248	0.0296496	0.0711974	0.15261	0.133243	0.347437	0.211097	0.0457239	0.000681799	461.833	2.63527
SPBC19C7.10;clean;II:2841105-2841167	0.0672783	0.054755	0.0344828	0.179612	0.175573	0.321212	0.225465	0.052172	0.000681799	146.833	2.47399
SPAC22G7.09c;clean;I:752131-752187	0.0456942	0.0594406	0.0628466	0.167883	0.156051	0.251462	0.191799	0.0559938	0.000686866	203.417	1.90848
SPAC9E9.08;clean;I:4451864-4451919	0.0408163	0.05	0.0273973	0.166667	0.305085	0.4	0.290584	0.0394045	0.000686866	33.0833	3.33072
SPAC890.07c;clean;I:5017059-5017137	0.0346566	0.0238095	0.0379085	0.0818966	0.0716846	0.0724365	0.0753392	0.0321249	0.000686866	662.167	1.30239
SPBC21B10.09;clean;II:1653993-1654100	0.079646	0.0759494	0.110544	0.192644	0.237662	0.450292	0.293533	0.0887132	0.000715034	319.25	2.03857
SPBC776.08c;clean;II:3190984-3191035	0.0278746	0.012012	0.0254237	0.106195	0.163265	0.0693069	0.112922	0.0217701	0.000715034	97.3333	2.55642
SPCC74.02c;clean;III:1927880-1928038	0.2019	0.16499	0.177177	0.452962	0.408989	0.475884	0.445945	0.181356	0.000715034	191.167	1.83937
SPBC106.12c;clean;II:402141-402194	0.0608108	0.0928962	0.0431655	0.222222	0.455882	0.289855	0.322653	0.0656242	0.00084619	54.3333	2.78666
SPAC23C4.15;clean;I:1054956-1055167	0.0208461	0.0237453	0.0192582	0.0622754	0.050308	0.0900474	0.0675436	0.0212832	0.000941581	610.667	1.65529
SPBC8D2.10c;clean;II:1377734-1377813	0.0338078	0.0269058	0.021544	0.133333	0.111607	0.0791789	0.10804	0.0274192	0.000941581	212.333	2.02111
SPBC1703.15c;clean;II:2945935-2945986	0.0383142	0.022082	0.028436	0.0961538	0.106061	0.280992	0.161069	0.0296107	0.000941581	95.5	2.69162
SPBC13G1.06c;clean;II:3737142-3737221	0.0112994	0.0301508	0.00806452	0.0881057	0.1	0.114035	0.100714	0.0165049	0.000941581	150.75	2.64087
SPCC16C4.08c;clean;III:676750-676853	0.0154712	0.0162297	0.0202312	0.0790378	0.0586592	0.0455696	0.0610889	0.0173107	0.000941581	270.667	1.84751
SPBC16G5.05c;clean;II:4221906-4222176	0.0197612	0.0235089	0.0209394	0.053816	0.0525386	0.102576	0.0696435	0.0214032	0.000945033	1084.58	1.78087
SPAC1006.03c;clean;I:5073449-5073727	0.178462	0.116095	0.13986	0.443609	0.432432	0.285714	0.387252	0.144806	0.000989578	124.167	1.88414
SPAC27E2.10c;clean;I:4035543-4035708	0.148352	0.134328	0.197674	0.429825	0.433121	0.477833	0.446926	0.160118	0.00104989	91.3333	2.15536
SPBC16E9.02c;clean;II:1919988-1920074	0.0779661	0.0510204	0.115854	0.238636	0.310078	0.379518	0.309411	0.0816134	0.00108762	94.6667	2.54744
SPCP25A2.03;clean;III:1182990-1183049	0.201923	0.225806	0.202703	0.576923	0.529412	0.737864	0.614733	0.210144	0.00109091	43.75	2.70471
SPAC31A2.07c;clean;I:401871-401971	0.0756014	0.0512129	0.0354331	0.230769	0.174825	0.230159	0.211918	0.0540825	0.00109527	106.333	2.18837
SPBC23E6.07c;clean;II:3855802-3855870	0.186441	0.143646	0.283019	0.534247	0.488095	0.630769	0.551037	0.204369	0.00111951	52.25	2.3284
SPCC1259.10;clean;III:1052829-1052884	0.302521	0.287625	0.327189	0.573991	0.698925	0.588235	0.620384	0.305778	0.00111951	117.417	1.9681
SPAC4G9.06c;clean;I:2262129-2262194	0.0215264	0.0102041	0.0223714	0.0683453	0.0560472	0.0764526	0.0669484	0.018034	0.00112545	215.667	2.04514
SPAC644.04;clean;I:2677373-2677427	0.0141509	0.0150943	0.0184049	0.0344828	0.168539	0.196078	0.133034	0.0158834	0.00115206	69.8333	3.31431
SPBC1685.16;clean;II:501735-501801	0.008359	0.00469667	0.0100218	0.0252409	0.0185634	0.0354465	0.0264169	0.00769249	0.00115206	1103.92	1.74603
SPBC651.07;clean;II:1248921-1248990	0.837037	0.863636	0.811429	0.964126	0.92887	0.979021	0.957339	0.837367	0.00117601	102.833	2.16653
SPCC1442.02;clean;III:1769166-1769223	0.037037	0.0673077	0.118644	0.410256	0.285714	0.383333	0.359768	0.0743296	0.00117601	34.3333	2.99364
SPAPB2B4.01c;clean;I:2706671-2706727	0.100917	0.0759494	0.121622	0.26506	0.308989	0.313725	0.295925	0.0994961	0.00122975	76	1.9378
SPAC12B10.14c;clean;I:4597621-4597679	0.0337423	0.0332226	0.0390071	0.0955882	0.116838	0.115385	0.10927	0.035324	0.00122975	146.5	1.75335
SPAC1782.09c;clean;I:4771555-4771610	0.10559	0.0783133	0.111111	0.344371	0.287879	0.273256	0.301835	0.0983381	0.00122975	79.6667	1.99972
SPBC725.08;clean;II:1219572-1219624	0.015625	0.0298013	0.096	0.288136	0.2	0.256637	0.248258	0.0471421	0.00122975	72.1667	3.02336
SPBC25H2.16c;clean;II:3246745-3246798	0.0381426	0.0239044	0.0312966	0.0774818	0.0875912	0.132565	0.0992126	0.0311145	0.00139663	277.917	1.75638
SPAC18G6.11c;clean;I:2238904-2239047	0.197414	0.229344	0.176277	0.378238	0.386861	0.639241	0.468113	0.201011	0.00144692	540.417	1.80835
SPAC17A5.16;clean;I:1788446-1788498	0.0650759	0.0570342	0.102204	0.189824	0.1881	0.413374	0.263766	0.0747715	0.0014571	237.25	1.99306
SPBC3B8.05;clean;II:3387025-3387113	0.0413223	0.00632911	0.0306122	0.314286	0.232143	0.1	0.215476	0.0260879	0.00149102	44	3.34166
SPBC1734.14c;clean;II:1088378-1088429	0.0377358	0.0341686	0.0401284	0.117359	0.0833333	0.101796	0.10083	0.0373443	0.00165579	312.583	1.52823
SPAC1952.02;clean;I:4970005-4970086	0.116352	0.119332	0.176768	0.345238	0.448276	0.382609	0.392041	0.137484	0.00165989	104.167	2.1323
SPBC582.08;clean;II:434003-434056	0.0123743	0.0102286	0.0214022	0.036888	0.0342466	0.0686131	0.0465826	0.0146684	0.00165989	743.583	1.70113
SPAC22H10.05c;clean;I:2380026-2380171	0.0963455	0.0449102	0.0858369	0.194444	0.214286	0.48643	0.298387	0.0756975	0.00171048	169.583	2.56677
SPAC17A5.07c;clean;I:1765272-1765341	0.0229885	0.015625	0.0384615	0.285714	0.166667	0.0857143	0.179365	0.0256917	0.00173146	49	3.17532
SPBC19G7.06;clean;II:2359479-2359546	0.449416	0.48423	0.551607	0.691824	0.714702	0.697543	0.701356	0.495085	0.00177981	291.333	1.24981
SPAC3G9.13c;clean;I:3151869-3151951	0.270833	0.242762	0.22973	0.440835	0.398844	0.614072	0.484584	0.247775	0.0017988	228.667	1.50422
SPCC18.13;clean;III:1979574-1979647	0.0282132	0.0257611	0.0242424	0.0764331	0.10396	0.136364	0.105586	0.0260722	0.0018171	130.583	2.11713
SPBC651.01c;clean;II:1238915-1239004	0.00665779	0.0100241	0.0134288	0.0453202	0.0315513	0.0215326	0.0328014	0.0100369	0.0018481	893	1.662
SPAC17H9.07;clean;I:2016456-2016508	0.0956175	0.0385802	0.0521978	0.260116	0.21256	0.18797	0.220215	0.0621319	0.00186314	180	2.08324
SPAC16.01;clean;I:4423312-4423365	0.278539	0.27668	0.296296	0.490909	0.476395	0.546341	0.504548	0.283838	0.00186314	112.167	1.35565
SPAC1952.16;clean;I:4997719-4997774	0.206349	0.172414	0.12766	0.413793	0.408163	0.693878	0.505278	0.168808	0.00186314	80.8333	2.22454
SPBC24C6.13;clean;II:2340849-2340995	0.0466761	0.0445714	0.0502152	0.12	0.0950226	0.222397	0.145807	0.0471542	0.00186314	343.833	1.79719
SPBC21D10.05c;clean;II:2439550-2439645	0.178248	0.169767	0.195513	0.33945	0.389439	0.467433	0.398774	0.181176	0.00186725	154.583	1.61316
SPCC777.10c;clean;III:1615583-1615694	0.0842105	0.0849057	0.106667	0.31068	0.285714	0.349206	0.3152	0.0919276	0.00189112	54.9167	2.19566
SPAC17A5.13;clean;I:1776957-1777068	0.083004	0.0784314	0.0762332	0.174721	0.155899	0.220703	0.183774	0.0792228	0.00191697	399	1.35412
SPBC354.07c;clean;II:560028-560150	0.101695	0.0894171	0.112411	0.186391	0.208431	0.320799	0.23854	0.101174	0.00191697	660.583	1.431
SPCC1450.07c;clean;III:1737778-1738212	0.730769	0.687943	0.813953	0.465608	0.509317	0.170732	0.381886	0.744222	0.00191743	86.4167	-2.46039
SPBC23E6.07c;clean;II:3855515-3855575	0.128571	0.0925926	0.0508475	0.447761	0.224299	0.637681	0.43658	0.0906705	0.00198513	70.5	2.72284
SPAC23A1.12c;clean;I:4100014-4100065	0.0137023	0.00890208	0.0117707	0.0241996	0.0283926	0.0736292	0.0420738	0.0114584	0.00201434	2051.5	1.91464
SPCC126.06;clean;III:2126521-2126629	0.0296053	0.0230179	0.0198413	0.0846561	0.131274	0.100313	0.105415	0.0241548	0.00203881	142.833	2.26578
SPAC22F3.05c;clean;I:697568-697620	0.158537	0.111111	0.138889	0.485294	0.344086	0.629032	0.486137	0.136179	0.00206313	38.1667	2.47096
SPAC30D11.13;clean;I:1095274-1095327	0.0114943	0.0373134	0.0645161	0.222222	0.233333	0.184615	0.21339	0.0377746	0.00206313	41.0833	2.76182
SPAC2F3.15;clean;I:3955555-3955621	0.048	0.0397196	0.0450928	0.131579	0.102828	0.187234	0.140547	0.0442708	0.00206313	175.667	1.74226
SPBC16E9.10c;clean;II:1933800-1933859	0.0149254	0	0.0406091	0.188679	0.130952	0.0625	0.127377	0.0185115	0.00206313	72.9167	3.0012
SPCC306.02c;clean;III:408693-408757	0.0371567	0.0237929	0.0230525	0.0598291	0.0577915	0.0894737	0.0690314	0.0280007	0.0020657	565	1.37559
SPBC1271.12;clean;II:343627-343770	0.0520394	0.0469108	0.04795	0.113475	0.0929461	0.106957	0.10446	0.0489667	0.00206967	647	1.17183
SPAC630.06c;clean;I:356904-356983	0.0421053	0.0191693	0.0459184	0.239437	0.134146	0.192771	0.188785	0.035731	0.00211393	92.75	2.71828
SPAC6F12.07;clean;I:1321483-1321781	0.0627081	0.0523416	0.0623261	0.104369	0.113198	0.170292	0.129286	0.0591253	0.00217612	912.583	1.23735
SPAC1751.04;known-exon;I:385060-385124	0.0492424	0.04	0.0481928	0.180451	0.203046	0.104869	0.162789	0.0458117	0.0022372	176.917	1.92193
SPAC1687.12c;clean;I:926066-926121	0.0147059	0.0175879	0.0506757	0.0782609	0.0992063	0.102041	0.0931693	0.0276565	0.00228323	146.75	1.94429
SPAC4A8.07c;clean;I:2558123-2558182	0.104082	0.10034	0.104938	0.223837	0.242857	0.347107	0.271267	0.10312	0.00228323	214.167	1.62508
SPBC1271.02;clean;II:370716-370775	0.0227536	0.0302413	0.0300752	0.0583967	0.0637156	0.188399	0.103504	0.02769	0.00228323	1307.5	1.85818
SPBP19A11.07c;clean;II:2870799-2870851	0.172414	0.217143	0.184783	0.435556	0.436364	0.632258	0.501392	0.191446	0.00228323	99	1.97776
SPBC25H2.16c;clean;II:3246874-3247124	0.0698487	0.0456349	0.039548	0.138699	0.108142	0.16047	0.13577	0.0516772	0.00228323	386.083	1.49172
SPCP25A2.03;clean;III:1183940-1183995	0.121622	0.0933333	0.115385	0.385965	0.348837	0.471014	0.401939	0.110113	0.00228323	65.3333	2.5685
SPBC11G11.02c;clean;II:1759860-1760084	0.153846	0.130612	0.136691	0.421053	0.42268	0.474359	0.439364	0.140383	0.00231718	73.5	2.31991
SPBC365.14c;clean;II:2522624-2522792	0.0430108	0.0457656	0.0343184	0.0880804	0.0887342	0.272421	0.149745	0.0410316	0.00241777	1044.92	1.85802
SPBC6B1.09c;clean;II:2650533-2650637	0.15	0.0824742	0.3	0.565217	0.604651	0.537313	0.569061	0.177491	0.00244808	29.4167	2.9063
SPAC1687.18c;clean;I:936371-936452	0.00383142	0.00923077	0.00813008	0.046875	0.101852	0.0333333	0.0606867	0.00706409	0.00247521	91.1667	3.25586
SPCC1739.01;clean;III:2025699-2025807	0.0359375	0.0416107	0.0513043	0.0987212	0.0807568	0.205338	0.128272	0.0429509	0.00247521	823.167	1.68332
SPBC1271.12;clean;II:343849-344021	0.069962	0.0514839	0.0689655	0.125277	0.123118	0.139653	0.129349	0.0634705	0.00248253	609.333	1.15208
SPBC3E7.04c;clean;II:2663575-2663637	0.12	0.0633803	0.0776699	0.380952	0.289655	0.449438	0.373349	0.0870167	0.00248253	55.5833	2.55137
SPBC8D2.10c;clean;II:1377909-1378223	0.0878963	0.069719	0.0545703	0.210145	0.185811	0.214912	0.203623	0.0707285	0.00251853	284.667	1.77093
SPBC83.15;clean;II:1537965-1538087	0.0319489	0.0218978	0.0504587	0.314815	0.168675	0.147059	0.210183	0.0347685	0.00251853	104.083	2.76181
SPBC32F12.06;clean;II:2794844-2794909	0.583333	0.524272	0.606383	0.77451	0.85	0.859813	0.828108	0.571329	0.00259238	49.1667	1.86901
SPBC14C8.14c;clean;II:2228721-2228790	0.0855856	0.0970297	0.0585106	0.207373	0.28125	0.18254	0.223721	0.0803753	0.00260506	170.833	1.69405
SPAC688.02c;clean;I:3113999-3114128	0.0709677	0.0335196	0.114286	0.25	0.235294	0.470588	0.318627	0.0729243	0.00273779	43.9167	2.79684
SPBC215.03c;clean;II:4029439-4029498	0.133333	0.111111	0.25	0.483871	0.382979	0.682692	0.516514	0.164815	0.00273779	45.75	2.67177
SPAC22E12.17c;clean;I:5054554-5054607	0.0519288	0.0516432	0.0662983	0.130053	0.12782	0.197279	0.151717	0.0566234	0.00275826	312	1.54845
SPBC1271.12;clean;II:342950-343009	0.0445487	0.042898	0.0648148	0.100379	0.138504	0.161538	0.133474	0.0507538	0.00275826	378	1.54686
SPCC1235.11;clean;III:200276-200364	0.0215727	0.0142857	0.0120259	0.0373832	0.0527001	0.0598007	0.0499613	0.0159614	0.00275826	698.667	1.68942
SPAC4D7.09;clean;I:5368843-5368914	0.00682853	0.00638162	0.00730519	0.0117493	0.0335249	0.0411585	0.0288109	0.00683845	0.00284802	548.583	2.11411
SPBC211.01;clean;II:3870372-3870438	0.132716	0.122396	0.1375	0.231834	0.279778	0.368571	0.293395	0.130871	0.00289316	169	1.49498
SPAC222.16c;clean;I:980532-980627	0.0445205	0.0299401	0.0365854	0.126667	0.103659	0.122699	0.117675	0.0370153	0.00294625	112.417	1.80392
SPBC16G5.10;clean;II:4232200-4232297	0.0233281	0.027451	0.025	0.0573248	0.0614973	0.112717	0.0771796	0.0252597	0.00294625	253.5	1.68609
SPAPB1E7.06c;clean;I:3299724-3299780	0.209877	0.243243	0.279661	0.6125	0.440678	0.736111	0.59643	0.24426	0.0029488	67.25	2.27284
SPBC776.04;clean;II:3178945-3179106	0.0579399	0.0549451	0.0717822	0.175385	0.123737	0.30137	0.200164	0.0615557	0.0029488	196.333	1.79225
SPCC1442.08c;clean;III:1781744-1781829	0.0126404	0.00555899	0.00813743	0.0232258	0.034384	0.0342342	0.0306147	0.00877896	0.00295424	590.083	1.88794
SPCC126.11c;clean;III:2136768-2136820	0.0349127	0.0472813	0.0419162	0.0983607	0.106145	0.296552	0.167019	0.0413701	0.00296323	133.667	2.20168
SPBC1271.12;clean;II:344047-344122	0.133009	0.105023	0.125914	0.216992	0.211946	0.356122	0.261687	0.121315	0.00296773	573.833	1.38198
SPBC354.07c;clean;II:560163-560230	0.0117388	0.0117502	0.00421941	0.0250818	0.0289116	0.0443213	0.0327716	0.00923613	0.00301086	601.417	1.79605
SPBC36.04;clean;II:848117-848262	0.0171073	0.0247593	0.0263158	0.0516934	0.0673352	0.23855	0.119193	0.0227275	0.00301086	300.75	2.46767
SPBC18H10.06c;known-exon;II:1782920-1782980	0.0266667	0.0545455	0.0243902	0.111111	0.181208	0.230769	0.174363	0.0352008	0.00301086	68.5833	2.4624
SPBC1539.08;clean;II:4376092-4376294	0.044316	0.0479574	0.0530786	0.138577	0.117143	0.117647	0.124456	0.0484506	0.00301086	202.083	1.47807
SPCC1259.13;clean;III:1062218-1062271	0.0670103	0.0854271	0.163043	0.287879	0.295302	0.393258	0.32548	0.10516	0.00315775	78.9167	1.9945
SPBC17A3.03c;clean;II:1404695-1404756	0.038961	0.0352761	0.0536278	0.118896	0.0858144	0.134048	0.11292	0.0426216	0.00316412	276.417	1.46758
SPAC328.09;clean;I:3494775-3495046	0.226667	0.237937	0.30303	0.461783	0.458509	0.417169	0.44582	0.255878	0.00318703	293.75	1.26356
SPAC17G6.12;clean;I:3612674-3612876	0.0428571	0.03207	0.0464135	0.123457	0.134529	0.179661	0.145882	0.0404469	0.00318703	128.333	2.11661
SPAC15A10.13;clean;I:3711861-3711912	0.1	0.0806452	0.0918367	0.326087	0.333333	0.48	0.379807	0.0908273	0.00318703	37.25	2.5067
SPBC19F5.04;clean;II:3709384-3709755	0.0786874	0.0690733	0.0888215	0.138635	0.177966	0.320554	0.212385	0.0788607	0.00318703	1727	1.72239
SPCC736.12c;clean;III:339354-339482	0.2	0.163265	0.23748	0.327645	0.348066	0.386185	0.353966	0.200248	0.00318703	333.833	1.15138
SPCC1183.01;clean;III:594290-594341	0.0204082	0	0.0479452	0.0987654	0.135338	0.326531	0.186878	0.0227845	0.00318703	67.0833	3.19755
SPBC887.06c;clean;II:3550381-3550436	0.0485075	0.0498615	0.0631068	0.251656	0.20904	0.109589	0.190095	0.0538253	0.00319598	115.167	1.9901
SPBC1539.08;clean;II:4375962-4376061	0.0742459	0.115139	0.0560224	0.2	0.220395	0.289796	0.23673	0.0818023	0.00319598	170.5	1.7439
SPCC16C4.06c;clean;III:669584-669636	0.0425532	0.0320366	0.0595238	0.0714286	0.157718	0.23565	0.154932	0.0447045	0.00327375	173.833	2.03208
SPCC63.07;clean;III:849231-849327	0.0331126	0.0394737	0.057971	0.375	0.209302	0.179487	0.254597	0.0435191	0.00327375	55.8333	2.73849
SPAC30D11.13;clean;I:1094920-1095141	0.0469043	0.0358891	0.0279441	0.148438	0.0823171	0.118203	0.116319	0.0369125	0.00339506	221.167	1.74503
SPAC1805.05;clean;I:2781686-2781746	0.171171	0.194234	0.164794	0.34589	0.346793	0.446188	0.379624	0.176733	0.00339506	242.25	1.53122
SPAC1805.04;clean;I:2777554-2777618	0.0420475	0.0290965	0.0553571	0.0797414	0.10076	0.178744	0.119749	0.0421671	0.00344218	263.667	1.61185
SPBC29A10.15;clean;II:2572048-2572100	0	0	0.0191388	0.0714286	0.0517241	0.03125	0.0514676	0.00637959	0.00345986	95.75	3.39292
SPCC794.07;clean;III:263041-263092	0.0229422	0.0232558	0.0176223	0.0427125	0.0581537	0.0770689	0.0593117	0.0212735	0.00345986	2195.17	1.46357
SPBC28E12.03;clean;II:1839902-1840044	0.102888	0.109039	0.126783	0.214533	0.225042	0.531532	0.323702	0.112903	0.0036353	300.5	1.88383
SPAC23C11.15;clean;I:2160829-2160907	0.114754	0.0935673	0.0788732	0.232558	0.218673	0.346939	0.266057	0.0957315	0.0036458	182.75	1.74542
SPBC4.02c;clean;II:1186640-1186737	0.123967	0.0551181	0.0578512	0.275862	0.201754	0.565789	0.347802	0.0789788	0.0036458	53.8333	2.49637
SPBC56F2.04;clean;II:4120417-4120501	0.0319489	0.0348189	0.0363951	0.0727273	0.079646	0.0972516	0.0832083	0.0343877	0.0036458	273.833	1.35683
SPBC3E7.04c;clean;II:2663774-2663827	0.0849057	0.115854	0.154639	0.330097	0.348837	0.4	0.359645	0.118466	0.00371664	57.4167	2.06559
SPCC553.06;clean;III:295967-296067	0.028523	0.0305998	0.0301799	0.0585106	0.0571867	0.164858	0.0935185	0.0297676	0.00373665	1901.42	1.57524
SPBC1347.06c;clean;II:4072925-4073008	0.128079	0.0858209	0.127193	0.221053	0.246753	0.452055	0.30662	0.113698	0.00391377	111.583	1.8345
SPAC1556.08c;clean;I:3808393-3808447	0.0778816	0.0568513	0.0353535	0.153846	0.125926	0.381538	0.220437	0.0566955	0.00394558	263.667	2.0536
SPBC651.01c;clean;II:1238600-1238820	0.0343228	0.0296453	0.0294966	0.0952703	0.0836771	0.0474119	0.0754531	0.0311549	0.00394558	1300.58	1.26467
SPCC18B5.11c;clean;III:740535-740603	0.0472441	0.0514706	0.162791	0.278481	0.269231	0.517588	0.3551	0.0871685	0.00394558	60.9167	2.99421
SPBC530.13;clean;II:825011-825064	0.0689655	0.0529101	0.0661157	0.181818	0.277778	0.234375	0.231324	0.0626638	0.00395561	52.9167	2.25897
SPCC24B10.15;clean;III:927624-927732	0.0548387	0.0288889	0.0397351	0.0935252	0.113846	0.145215	0.117529	0.0411542	0.00395561	164	1.70145
SPBC651.07;clean;II:1249073-1249134	0.328378	0.307598	0.345455	0.482021	0.531384	0.798538	0.603981	0.327144	0.00401206	483.667	1.70143
SPCC1672.01;clean;III:560341-560515	0.366812	0.352941	0.405512	0.706215	0.709677	0.621053	0.678982	0.375088	0.00401206	99.4167	1.8907
SPCC188.02;clean;III:1477279-1477331	0.0136986	0.0132827	0.0123762	0.0650155	0.0440835	0.0412371	0.050112	0.0131192	0.00405494	217.333	1.93343
SPCC1827.07c;clean;III:2390290-2390356	0.141509	0.111111	0.122449	0.267974	0.349112	0.377049	0.331378	0.125023	0.00406681	63.75	1.78315
SPAC1002.07c;clean;I:1808538-1808629	0.0126404	0.011236	0.0117994	0.0575221	0.0914286	0.145414	0.0981215	0.0118919	0.00412022	276.833	3.49067
SPAC890.07c;clean;I:5017252-5017420	0.0872939	0.05995	0.100559	0.165663	0.158676	0.182181	0.16884	0.0826009	0.00412022	466.5	1.18727
SPBC337.03;clean;II:1035834-1035902	0.0220588	0.0331492	0.0333333	0.105882	0.134146	0.191176	0.143735	0.0295138	0.00412022	56	2.41366
SPBP8B7.16c;clean;II:3663206-3663905	0.295316	0.211765	0.184756	0.468665	0.439453	0.367347	0.425155	0.230612	0.00413216	395.667	1.3158
SPAC22E12.16c;clean;I:5051779-5051976	0.077886	0.102288	0.0809595	0.173038	0.179676	0.415418	0.256044	0.0870445	0.00414959	314.333	1.75868
SPCC1672.01;clean;III:560098-560214	0.208333	0.234339	0.233624	0.42236	0.386111	0.414062	0.407511	0.225432	0.00436498	186.25	1.2289
SPAC12G12.12;clean;I:325166-325224	0.0797101	0.0596273	0.0714286	0.154525	0.157229	0.590708	0.300821	0.0702553	0.00453405	504.75	2.23044
SPCC584.04;clean;III:1535582-1535665	0.0275189	0.0157798	0.0230608	0.0446541	0.0471561	0.0615	0.0511034	0.0221198	0.00453405	1084.17	1.29039
SPBC1709.02c;clean;II:1101080-1101211	0.015625	0.0210234	0.0194903	0.0380474	0.0465988	0.066961	0.0505357	0.0187129	0.00467556	927.083	1.44991
SPCC1795.03;clean;III:994533-994708	0.050702	0.0394402	0.0471976	0.0898396	0.102456	0.195477	0.129257	0.04578	0.0046983	578.75	1.5097
SPBC1703.07;clean;II:2928294-2928558	0.0130309	0.0151334	0.0151332	0.0281167	0.0392064	0.0976602	0.0549945	0.0144325	0.00469838	1016.92	1.98942
SPBC543.04;clean;II:4307092-4307157	0.0248227	0.0129534	0.00738007	0.0704846	0.0542636	0.0575221	0.0607568	0.015052	0.00485475	137.5	2.08851
SPCC63.03;clean;III:837658-837719	0.0408163	0.027933	0.0840336	0.172414	0.125683	0.193939	0.164012	0.0509276	0.00485475	83	1.97883
SPBC902.04;clean;II:489987-490077	0.047619	0.0521978	0.0343643	0.11215	0.142857	0.195312	0.150106	0.044727	0.00499646	115.583	1.90511
SPAC31A2.03;clean;I:389564-389616	0.0184182	0.0223814	0.012987	0.079646	0.0888325	0.049236	0.0725715	0.0179289	0.0050263	331.5	1.94594
SPAC1751.04;clean;I:384590-384985	0.2713	0.220557	0.234597	0.586667	0.62381	0.386364	0.53228	0.242151	0.00517838	163.25	1.73086
SPAC3F10.09;clean;I:2833036-2833098	0.0913043	0.124113	0.154229	0.346939	0.307692	0.338889	0.331173	0.123216	0.00529382	95.5833	1.82207
SPAC16E8.16;clean;I:3530470-3530614	0.381657	0.393862	0.462451	0.605392	0.619565	0.684803	0.636587	0.412656	0.00529382	198.583	1.3727
SPAC227.14;clean;I:520694-520799	0.151685	0.097561	0.048951	0.205128	0.514493	0.390625	0.370082	0.0993991	0.00542281	81.0833	2.4234
SPCC622.14;clean;III:1427709-1427787	0.0607287	0.0553279	0.0903522	0.14652	0.231231	0.167382	0.181711	0.0688029	0.00556773	286.833	1.63825
SPAC8E11.07c;clean;I:3377216-3377279	0.0541872	0.058296	0.0535714	0.152174	0.27027	0.255814	0.226086	0.0553515	0.00567739	84.3333	2.39941
SPAC926.08c;clean;I:3899153-3899256	0.015311	0.0139969	0.019802	0.0652174	0.0585938	0.0625	0.0621037	0.01637	0.00613087	332.167	2.01035
SPAC20G8.09c;clean;I:1418440-1418508	0.0171103	0.00638978	0.0173697	0.133929	0.0837989	0.0171674	0.0782983	0.0136233	0.00614526	173.25	2.41292
SPBC336.06c;clean;II:2749517-2749701	0.0976744	0.111111	0.151515	0.554217	0.326733	0.265823	0.382257	0.1201	0.0062192	77.4167	2.03924
SPCC126.12;clean;III:2138702-2138754	0.0204082	0.0328947	0.0230769	0.0689655	0.126984	0.15534	0.117096	0.0254599	0.0062192	62.0833	2.37691
SPBC3H7.10;clean;II:1865331-1865413	0.0482897	0.0210526	0.0316027	0.0699301	0.0987952	0.146429	0.105051	0.0336484	0.00638252	207.583	1.7606
SPCC132.03;clean;III:1332209-1332275	0.02849	0.039801	0.0905172	0.15	0.122699	0.239819	0.170839	0.0529361	0.00638252	125.75	2.12525
SPCC4B3.05c;clean;III:1166604-1166661	0.0854839	0.0784314	0.0623946	0.155	0.125589	0.232558	0.171049	0.0754366	0.00641345	306.667	1.29165
SPCC16A11.10c;clean;III:887555-887641	0.0298203	0.0291168	0.028222	0.0551839	0.0575173	0.0860806	0.0662606	0.029053	0.00645925	1249	1.22061
SPAC4C5.01;clean;I:1192592-1192661	0.258398	0.265351	0.268571	0.453333	0.438547	0.550201	0.480694	0.264107	0.00647971	175	1.32922
SPAC17A5.07c;clean;I:1766188-1766336	0.13125	0.140625	0.0793651	0.418919	0.270833	0.535714	0.408489	0.11708	0.00647971	58.6667	2.18027
SPAC19A8.02;clean;I:2485537-2485635	0.005	0	0.035461	0.103704	0.0661765	0.0609756	0.0769519	0.013487	0.00647971	92.4167	2.95384
SPBC1685.16;clean;II:501396-501684	0.0455342	0.0440079	0.0381544	0.0794241	0.0817045	0.249514	0.136881	0.0425655	0.00647971	1111.42	1.64587
SPCC1529.01;clean;III:239092-239150	0.0451128	0.042735	0.0594059	0.142857	0.131579	0.344828	0.206421	0.0490846	0.00647971	54.1667	2.27199
SPCP31B10.04;clean;III:528092-528189	0.0241379	0.0116618	0.0120482	0.0466926	0.0801688	0.0866667	0.071176	0.0159493	0.00647971	127.167	2.18481
SPAC4F10.13c;clean;I:4859813-4859930	0.08933	0.0950745	0.103967	0.183673	0.147929	0.23124	0.187614	0.0961239	0.00649881	360.583	1.12006
SPAC4F10.18;clean;I:4870653-4870822	0.150838	0.215633	0.170588	0.337047	0.279597	0.465228	0.360624	0.17902	0.00672063	186.833	1.38122
SPAC7D4.02c;clean;I:2638210-2638303	0.0427807	0.0491071	0.0512821	0.230769	0.483871	0.253165	0.322602	0.0477233	0.00681238	52.0833	3.12832
SPAC6F6.11c;clean;I:2752329-2752386	0.0731707	0.0529954	0.070028	0.139818	0.163102	0.211009	0.171309	0.065398	0.00687763	176.833	1.52017
SPAC19B12.04;clean;I:4890373-4890425	0.00652119	0.00634388	0.00539474	0.0289931	0.02388	0.0164477	0.023107	0.0060866	0.00687763	4294.17	1.80159
SPBC2G5.07c;clean;II:2592708-2592759	0.0138408	0.0354839	0.0327869	0.0747664	0.0964467	0.165354	0.112189	0.0273705	0.00687763	106.167	2.15968
SPCC663.01c;clean;III:1626561-1626618	0.00980392	0.0069808	0.00793651	0.0299728	0.029148	0.0532646	0.0374618	0.00824041	0.00687763	229.5	2.33051
SPCC162.12;clean;III:1553388-1553447	0.0441558	0.0362473	0.0537383	0.105882	0.102041	0.110276	0.106066	0.0447138	0.00691262	205.167	1.34843
SPAC23C11.04c;clean;I:2138210-2138266	0.0493827	0.0229885	0.0512821	0.151515	0.182927	0.215385	0.183276	0.0412178	0.00696013	38.25	2.40317
SPCC790.03;clean;III:2246448-2246602	0.0990991	0.0475207	0.0572207	0.162939	0.162242	0.266304	0.197162	0.0679468	0.00696013	168.333	1.71027
SPAC227.19c;clean;I:501248-501365	0.132231	0.243902	0.282828	0.558559	0.474074	0.681159	0.571264	0.219654	0.00700057	54.8333	2.14689
SPAC16A10.03c;clean;I:3083850-3083901	0.156951	0.13278	0.223958	0.356589	0.371951	0.634409	0.454316	0.17123	0.00700057	86.8333	1.90508
SPAC19B12.05c;clean;I:4893184-4893239	0.113565	0.0849057	0.171875	0.356522	0.368056	0.221477	0.315351	0.123448	0.00706779	111.75	1.8335
SPBC13E7.10c;clean;II:3058060-3058217	0.150376	0.18797	0.220779	0.553571	0.392857	0.54902	0.498483	0.186375	0.00718637	46.4167	2.23417
SPAP27G11.12;clean;I:1632209-1632361	0.0496124	0.0510046	0.0913884	0.10162	0.170701	0.178571	0.150297	0.0640018	0.0071869	337.75	1.41689
SPAC3A12.04c;clean;I:1425161-1425230	0.0473538	0.030303	0.0411392	0.0954357	0.101399	0.164706	0.120513	0.0395987	0.00723112	150.083	1.67775
SPBC3D6.07;clean;II:1282850-1282910	0.0970874	0.116505	0.113636	0.32	0.310811	0.339623	0.323478	0.109076	0.00724504	39.25	1.95942
SPAC9E9.06c;clean;I:4447341-4447399	0.463415	0.586957	0.583333	0.847826	0.847222	0.925926	0.873658	0.544568	0.00724922	30.3333	2.77196
SPAC27F1.09c;clean;I:4336555-4336621	0.64752	0.718137	0.732143	0.833333	0.86631	0.917241	0.872295	0.699267	0.00770132	190.75	1.72298
SPAC18B11.03c;clean;I:312212-312273	0.124224	0.142857	0.172131	0.307018	0.316456	0.471698	0.365057	0.146404	0.00778632	67.3333	1.72137
SPAC23H4.08;clean;I:1594340-1594393	0.075	0.0887574	0.0671642	0.309524	0.318182	0.169811	0.265839	0.0769739	0.00778632	48.6667	2.10656
SPAC8F11.09c;clean;I:2869171-2869264	0.00552486	0.00444444	0	0.0430108	0.039604	0.0888889	0.0571679	0.0033231	0.00778632	71.3333	4.08663
SPBC428.19c;clean;II:480369-480578	0.034	0.0336538	0.0349794	0.111801	0.0636364	0.0830565	0.0861647	0.0342111	0.00778632	213.583	1.41236
SPBC336.09c;clean;II:2757807-2757871	0.0490196	0.0530973	0.146667	0.315789	0.208333	0.553191	0.359105	0.0829279	0.00778632	37.25	2.63414
SPCC1682.05c;clean;III:380604-380659	0.0541237	0.0308789	0.0568562	0.15873	0.145349	0.0933333	0.132471	0.0472863	0.00778632	129.667	1.65235
SPBC577.11;clean;II:771855-771985	0.0614334	0.0360631	0.0511316	0.0878578	0.0871518	0.140496	0.105169	0.0495427	0.00782867	555.75	1.15059
SPCC306.06c;clean;III:419319-419381	0.0206612	0.0218579	0.0146765	0.0407503	0.0450676	0.124048	0.0699553	0.0190652	0.00782867	790.417	1.69253
SPCC1183.06;clean;III:603653-603720	0.0186916	0.0177778	0.0209302	0.0666667	0.0454545	0.0535714	0.0552309	0.0191332	0.00782867	178.083	1.59214
SPAC12G12.02;clean;I:346244-346306	0.0309051	0.0239521	0.0408163	0.119048	0.135593	0.179856	0.144832	0.0318912	0.0078705	124	2.58258
SPAPB2B4.02;clean;I:2708446-2708778	0.0547009	0.0488145	0.0455446	0.154964	0.14386	0.123188	0.140671	0.0496866	0.00810486	301.5	1.59792
SPCC1259.03;clean;III:1040357-1040602	0.0127042	0.0187668	0.00834725	0.0340136	0.0478723	0.0596026	0.0471629	0.0132727	0.00810486	251.583	1.88905
SPCC1223.07c;clean;III:1854377-1854435	0.00656276	0.00531561	0.00293542	0.0150905	0.015953	0.0188679	0.0166371	0.00493793	0.00810486	595.833	1.74011
SPCC74.02c;clean;III:1927417-1927468	0.159091	0.138973	0.130435	0.240741	0.309028	0.304196	0.284655	0.142833	0.00810486	145.917	1.28693
SPAC13A11.04c;clean;I:581216-581294	0.21	0.156923	0.13253	0.35102	0.285211	0.396	0.344077	0.166484	0.00811453	137.75	1.35861
SPBC16H5.14c;clean;II:2269178-2269232	0.0238095	0.0302115	0.0335366	0.11284	0.0728745	0.102041	0.0959186	0.0291859	0.00815761	137.167	1.80997
SPBC543.10;clean;II:4319448-4319541	0.0140845	0.0187266	0.021978	0.0578512	0.0738255	0.102564	0.0780803	0.018263	0.00815761	87.4167	2.18644
SPAC16.03c;clean;I:4428611-4428688	0.0391892	0.0460772	0.0538244	0.0852878	0.086629	0.259843	0.14392	0.0463636	0.0081631	302.5	1.6737
SPBC337.14;clean;II:1055980-1056054	0.0188679	0.0189155	0.0318302	0.0421687	0.0707965	0.243902	0.118956	0.0232046	0.00826098	218.333	2.98733
SPAC1687.05;clean;I:908871-908923	0.0401786	0.0705882	0.0662252	0.221374	0.133858	0.211111	0.188781	0.0589973	0.00831675	89	1.92715
SPAC13D6.04c;clean;I:2252912-2252980	0.0854701	0.123077	0.0914634	0.214286	0.261438	0.320261	0.265328	0.100003	0.00838626	90.8333	1.69513
SPBC32F12.04;clean;II:2791796-2791865	0.209945	0.189815	0.218935	0.442177	0.365591	0.742424	0.516731	0.206231	0.00838626	85.9167	1.93718
SPAC328.05;clean;I:3485483-3485581	0.0398406	0.0431373	0.0524017	0.151042	0.121359	0.19	0.154134	0.0451265	0.00842901	102.75	1.86944
SPBC30D10.16;clean;II:3065032-3065177	0.00571429	0.00263852	0.00350877	0.015873	0.0226131	0.0625	0.033662	0.00395386	0.00854279	170.5	2.96711
SPBC115.01c;clean;II:639428-639511	0.0105263	0.0287081	0.008	0.0967742	0.0952381	0.131579	0.107864	0.0157448	0.00863368	52.9167	2.79411
SPBC17A3.03c;clean;II:1404567-1404618	0.0505952	0.0590659	0.052161	0.124756	0.0919003	0.153477	0.123378	0.0539407	0.00871332	303.583	1.23977
SPAC16A10.04;clean;I:3087838-3087894	0.0338983	0.0297398	0.0396825	0.116456	0.0565611	0.0991736	0.0907301	0.0344402	0.00877469	215.667	1.48189
SPAC1002.07c;clean;I:1808741-1808799	0.0374532	0.0225225	0.0340314	0.137405	0.137662	0.251607	0.175558	0.0313357	0.00878608	317.25	3.07497
SPBC2G5.07c;clean;II:2592846-2592962	0.0258398	0.0352645	0.0516129	0.0903226	0.117155	0.121019	0.109499	0.0375724	0.00878608	137.083	1.71383
SPBC2G2.01c;clean;II:3436807-3436877	0.122449	0.192982	0.27451	0.516667	0.452381	0.570093	0.513047	0.196647	0.00878608	42.8333	2.26673
SPBC1105.10;clean;II:3524759-3524874	0.146739	0.145631	0.207792	0.315152	0.390698	0.512605	0.406151	0.166721	0.00878608	86.9167	1.73764
SPAC11H11.02c;clean;I:4777956-4778008	0.0194805	0.00552486	0.056	0.132075	0.106061	0.1	0.112712	0.0270018	0.00889423	64.8333	2.38151
SPBC1778.03c;clean;II:3101953-3102133	0.164921	0.106965	0.205696	0.26284	0.302778	0.463504	0.34304	0.159194	0.00889423	172.083	1.45064
SPBC530.06c;clean;II:802651-802838	0.332192	0.273038	0.274914	0.510417	0.510582	0.795276	0.605425	0.293381	0.00890488	149.667	1.78808
SPAC19G12.17;clean;I:4066785-4066836	0.0647249	0.0674487	0.0579151	0.239316	0.153846	0.176471	0.189878	0.0633629	0.00893933	115.833	1.73606
SPAC4G9.14;clean;I:2281239-2281307	0.0128342	0.0109689	0.013285	0.0330033	0.0395538	0.0589569	0.043838	0.0123627	0.0089629	432.75	1.77315
SPBP8B7.16c;clean;II:3665137-3665233	0.023984	0.0160367	0.0202743	0.0509259	0.0490046	0.0458015	0.0485773	0.0200983	0.00901179	555.333	1.32073
SPBC577.03c;clean;II:756023-756096	0.187793	0.197411	0.224044	0.461538	0.433962	0.509804	0.468435	0.203083	0.00916715	86.8333	1.84157
SPAC23H4.08;clean;I:1594182-1594271	0.0828729	0.103896	0.125786	0.287879	0.207792	0.321429	0.272367	0.104185	0.00945872	66.5	1.70523
SPAC3G9.13c;clean;I:3152079-3152133	0.195652	0.140288	0.0991379	0.230769	0.328467	0.464789	0.341342	0.145026	0.00946858	123.833	1.70176
SPAC3G9.06;clean;I:3172857-3173051	0.0331492	0.0540541	0.0582524	0.123656	0.166316	0.109665	0.133212	0.0484852	0.00946858	268.333	1.5707
SPAC3F10.09;clean;I:2833169-2833425	0.0634146	0.063197	0.0494505	0.192308	0.139344	0.285714	0.205789	0.0586874	0.00956508	84.1667	2.11271
SPCC188.04c;clean;III:1481280-1481344	0.0239726	0.0223642	0.0218341	0.115385	0.0555556	0.191358	0.120766	0.0227236	0.00956508	94.8333	2.78162
SPAC1B3.02c;clean;I:4929100-4929248	0.0113493	0.00321543	0.0135823	0.0239726	0.039312	0.0403509	0.0345452	0.00938236	0.00961349	298.667	2.1097
SPAC3G9.17;clean;I:3162443-3162522	0.35443	0.38	0.327044	0.57377	0.623377	0.630769	0.609305	0.353825	0.00964197	60	1.50623
SPCC126.02c;clean;III:2119066-2119137	0.222222	0.214286	0.325	0.42515	0.428571	0.655319	0.503013	0.253836	0.00964197	89.25	1.71834
SPAC19D5.03;clean;I:5206956-5207060	0.0571429	0	0	0.222222	0.352941	0.636364	0.403842	0.0190476	0.00966293	11.1667	4.65574
SPBC3D6.07;clean;II:1282990-1283045	0.157895	0.0857143	0.12844	0.403226	0.260274	0.37037	0.344623	0.124016	0.00966293	43.0833	1.84157
SPAC23G3.03;clean;I:870880-870952	0.145729	0.264069	0.234973	0.371495	0.407871	0.706122	0.495163	0.214924	0.00975587	174.167	1.83012
SPBC530.13;clean;II:825188-825244	0.139303	0.0631579	0.075	0.264151	0.260417	0.329545	0.284704	0.0924871	0.00975587	73.5833	2.02827
SPAC22A12.09c;clean;I:1173609-1173672	0.0314465	0.0274725	0.0753425	0.186813	0.142857	0.106383	0.145351	0.0447538	0.00977474	63.5833	1.91115
SPAC10F6.16;clean;I:1239108-1239172	0.0610546	0.0616633	0.0578465	0.113843	0.117188	0.270585	0.167205	0.0601881	0.00977474	1447.33	1.70832
SPCC1393.07c;clean;III:807577-807633	0.109375	0.261538	0.170213	0.470588	0.484375	0.492537	0.4825	0.180375	0.00977474	29.8333	2.07477
SPCC1259.06;known-exon;III:1043924-1043980	0.0855457	0.0628571	0.0644258	0.134021	0.131707	0.483957	0.249895	0.0709429	0.00977474	184.833	2.09073
SPCC576.15c;clean;III:2105576-2105685	0.0696203	0.043956	0.108974	0.173913	0.238411	0.246809	0.219711	0.0741836	0.00977474	85	1.89287
SPAC1834.07;clean;I:4707178-4707386	0.025974	0.0606061	0.1	0.222222	0.236842	0.357143	0.272069	0.0621934	0.009891	29.0833	2.46328
SPBC13G1.01c;clean;II:3729199-3729252	0.0430108	0.042328	0.042328	0.175258	0.0794702	0.178295	0.144341	0.0425556	0.00989321	78.4167	1.848
SPBC119.10;clean;II:735288-735383	0.0210384	0.0245958	0.0301249	0.0521437	0.0502969	0.179051	0.0938305	0.025253	0.00995052	3501	2.14539
SPBC8D2.07c;clean;II:1374338-1374537	0.100182	0.110272	0.106209	0.228319	0.20625	0.526154	0.320241	0.105554	0.0100624	279.417	1.73242
SPBC2F12.05c;clean;II:1728891-1728956	0.0983607	0.0604396	0.0387597	0.27907	0.22314	0.304527	0.268912	0.0658533	0.0100781	73.5833	2.47591
SPAC13A11.04c;clean;I:579899-579952	0.0449438	0.10101	0.128571	0.362069	0.375	0.2	0.312356	0.0915084	0.0101194	37.25	2.14145
SPAC8F11.07c;clean;I:2865501-2865555	0.11	0.1	0.0895522	0.27027	0.390244	0.365385	0.341966	0.0998507	0.0101194	36.4167	2.23679
SPBC83.15;clean;II:1537106-1537266	0.0529197	0.0286678	0.0441558	0.25	0.230088	0.0954357	0.191841	0.0419144	0.0101194	163.333	2.13421
SPCC962.05;clean;III:554744-554864	0.262136	0.138889	0.293333	0.517241	0.484848	0.65625	0.55278	0.231453	0.0101194	31.6667	2.10254
SPCC1672.10;clean;III:584219-584291	0.0337349	0.0487288	0.0397196	0.119816	0.0769231	0.109375	0.102038	0.0407278	0.0101194	172.833	1.37765
SPBC577.08c;clean;II:767202-767254	0.0135908	0.0182648	0.0146461	0.0334029	0.0325139	0.0631912	0.043036	0.0155006	0.0102061	637.083	1.5325
SPAC6F12.12;clean;I:1336320-1336388	0.0243506	0.0227273	0.0273438	0.0738523	0.0477099	0.0592949	0.0602857	0.0248072	0.0102346	282.75	1.33721
SPBC11C11.10;clean;II:3365894-3365997	0.113253	0.0628466	0.11437	0.241379	0.239796	0.262048	0.247741	0.096823	0.0102346	166.583	1.71452
SPAC22H12.02;clean;I:895407-895596	0.0330739	0.0298246	0.0303797	0.113636	0.0805687	0.275049	0.156418	0.0310927	0.0102709	268.917	2.95816
SPBC428.06c;clean;II:452416-452596	0.062645	0.0660377	0.0991736	0.130435	0.150579	0.318072	0.199695	0.0759521	0.0102709	211.833	1.60446
SPBC1718.05;clean;II:3479234-3479441	0.0909091	0.120419	0.0965909	0.230769	0.244186	0.415094	0.296683	0.10264	0.010338	75.25	1.80629
SPCC1494.02c;clean;III:2318508-2318578	0.0875912	0.0995025	0.162791	0.236364	0.292517	0.580645	0.369842	0.116628	0.010338	83.5833	2.56465
SPBC14C8.04;clean;II:2210162-2210224	0.0149254	0.015171	0.0149332	0.0273011	0.0276979	0.0640797	0.0396929	0.0150099	0.0105125	3258.08	1.42525
SPBC14C8.04;clean;II:2211005-2211085	0.00735519	0.00460271	0.00838804	0.0113731	0.0182501	0.0165333	0.0153855	0.00678198	0.0105381	1767.83	1.25744
SPAC3F10.09;known-exon;I:2833529-2833595	0.0148148	0.0224719	0.0188679	0.0243902	0.0930233	0.275229	0.130881	0.0187182	0.0106268	58	3.11618
SPAC22A12.16;clean;I:1186337-1186396	0.0131249	0.00884956	0.00724819	0.0218675	0.0211372	0.0252797	0.0227615	0.00974087	0.0106305	2404.08	1.21889
SPBC17D11.01;clean;II:3304999-3305073	0.170455	0.217188	0.240367	0.343306	0.299632	0.46991	0.37095	0.209336	0.0108179	527.667	1.16673
SPBC19G7.17;clean;II:2382474-2382525	0.0229885	0.0202586	0.0155233	0.043552	0.0327148	0.0678914	0.0480528	0.0195901	0.0109734	934.333	1.24833
SPCC16A11.08;clean;III:883702-883821	0.313433	0.265823	0.394366	0.543046	0.534091	0.732484	0.603207	0.324541	0.0109734	58.4167	1.66281
SPAP14E8.02;clean;I:1923085-1923192	0.198606	0.207627	0.21474	0.339683	0.358025	0.62623	0.441312	0.206991	0.0110113	345	1.5519
SPAPB2B4.05;clean;I:2721499-2721551	0.0214008	0.0300081	0.0328032	0.0621469	0.0544313	0.242902	0.119827	0.0280707	0.0110113	533	1.86105
SPCC188.03;clean;III:1480389-1480449	0.0288462	0.0522388	0.00862069	0.166667	0.114286	0.212121	0.164358	0.0299019	0.0110559	37.1667	2.60274
SPAC20H4.05c;clean;I:2119915-2119974	0.00396825	0.00986193	0.00655738	0.031746	0.0300752	0.0515464	0.0377892	0.00679585	0.0110686	166.583	2.57945
SPBC17D1.03c;clean;II:3332185-3332291	0.0673887	0.0584927	0.0447205	0.111814	0.142384	0.122596	0.125598	0.0568673	0.01128	334.917	1.26855
SPCC290.03c;clean;III:1994581-1994632	0.0628019	0.0600858	0.0526316	0.171053	0.142857	0.218487	0.177466	0.0585064	0.0114225	88.25	1.71799
SPBC16E9.12c;clean;II:1940360-1940415	0.0173116	0.014733	0.0133511	0.0246914	0.048227	0.0582524	0.0437236	0.0151319	0.0114432	390.417	1.52928
SPBC1289.04c;clean;II:4390826-4391021	0.277778	0.203822	0.288889	0.5	0.460784	0.619048	0.526611	0.256829	0.011458	56.5833	1.79793
SPAC31A2.15c;clean;I:419502-419601	0.0508475	0.0679012	0.109756	0.232558	0.238095	0.280702	0.250452	0.0761683	0.0115077	43.75	2.11869
SPAC664.07c;clean;I:1714317-1714373	0	0	0	0.16129	0.125	0.108108	0.131466	0	0.0115363	16.8333	4.90212
SPBC19G7.17;clean;II:2382852-2383027	0.0243201	0.0220373	0.0294356	0.0439128	0.0413244	0.0968137	0.0606836	0.0252643	0.0115363	1811.75	1.20983
SPBC685.02;clean;II:2774093-2774222	0.0588235	0.0449438	0.0821918	0.196429	0.223881	0.4	0.273436	0.0619864	0.0115363	32.3333	2.38682
SPAC4G8.02c;clean;I:756881-756988	0.048321	0.0330725	0.0301109	0.1	0.0732824	0.0870627	0.0867817	0.0371682	0.0115856	888.833	1.26357
SPAC343.13;clean;I:1670813-1670883	0.146341	0.0441176	0.0789474	0.4	0.3125	0.4	0.370833	0.0898022	0.0115856	19.0833	2.6983
SPAP8A3.05;clean;I:5323251-5323311	0.214286	0.232558	0.277108	0.527027	0.424528	0.737624	0.56306	0.241317	0.0115856	57.6667	2.31821
SPBC336.14c;clean;II:2767101-2767154	0.0186047	0.0376569	0.0306122	0.0804598	0.0792079	0.143939	0.101202	0.0289579	0.0115856	96.5	1.82593
SPBC2A9.06c;clean;II:2958053-2958120	0.0136364	0.0194553	0.00864553	0.0728477	0.0655738	0.0260417	0.054821	0.0139124	0.0115885	152.25	1.92361
SPCC320.11c;clean;III:144435-144588	0.0451713	0.046133	0.021875	0.0765766	0.120141	0.106061	0.100926	0.0377264	0.0117939	237.833	1.53398
SPBC17D11.03c;clean;II:3309888-3309984	0.0413943	0.0332681	0.0557185	0.116438	0.146067	0.0769231	0.113143	0.0434603	0.0119527	152.5	1.52262
SPAC11E3.10;clean;I:5300843-5300924	0.0433245	0.0269331	0.0358696	0.0748355	0.0552885	0.099344	0.0764893	0.0353757	0.0122708	561.083	1.15516
SPCC31H12.05c;clean;III:630342-630400	0.029724	0.026465	0.0248869	0.0455696	0.0665138	0.0960452	0.0693762	0.0270253	0.0122789	218.917	1.40022
SPAC31G5.12c;clean;I:3009258-3009311	0.135338	0.103659	0.150685	0.247312	0.229651	0.497159	0.324707	0.129894	0.0123506	118.167	1.74623
SPBC29A3.14c;clean;II:2065644-2065715	0.106195	0.0785714	0.114943	0.2	0.4	0.352941	0.317647	0.0999029	0.0125928	40.6667	2.24685
SPBC1271.04c;clean;II:365630-365765	0.0580524	0.0622896	0.0722611	0.122093	0.135458	0.192469	0.150007	0.064201	0.0126967	240.083	1.40677
SPAC13C5.07;clean;I:436935-437005	0.0384615	0.0290456	0.0629371	0.183333	0.168675	0.176471	0.17616	0.0434814	0.0127039	73.25	2.33138
SPAC16E8.03;clean;I:3505209-3505310	0.253731	0.173333	0.176471	0.446043	0.432749	0.418919	0.43257	0.201178	0.0127872	54.25	1.58837
SPAC977.10;clean;I:52240-52317	0.0579151	0.0702703	0.0634006	0.168975	0.12809	0.432161	0.243075	0.063862	0.0130274	202.083	1.8951
SPAC1952.16;clean;I:4997935-4997987	0.132743	0.0684932	0.105263	0.1875	0.28866	0.310345	0.262168	0.102167	0.0130274	53.0833	1.71223
SPBC24C6.10c;clean;II:2343000-2343095	0.212766	0.206897	0.147727	0.4	0.509804	0.535714	0.481839	0.18913	0.0130274	32.75	1.95603
SPAC16.02c;clean;I:4426601-4426653	0.00652458	0.00847458	0.0100473	0.0154962	0.0150051	0.0275028	0.0193347	0.00834881	0.0130894	1836.67	1.20639
SPAC19D5.03;clean;I:5207201-5207302	0.0537634	0	0.0491803	0.186047	0.169492	0.2	0.185179	0.0343146	0.0132998	31	2.66305
SPAC23H3.14;clean;I:2521750-2521808	0.0704225	0.0684211	0.0522088	0.142077	0.142857	0.205357	0.16343	0.0636841	0.0133712	134.583	1.50427
SPCC4G3.15c;clean;III:442145-442213	0.0434783	0.0299728	0.0416025	0.101538	0.109827	0.0516304	0.0876652	0.0383512	0.0133712	251.667	1.2691
SPAC4A8.07c;clean;I:2557848-2557937	0.200837	0.218638	0.236934	0.446541	0.423237	0.715447	0.528408	0.218803	0.0133994	110.667	1.8215
SPCC1393.13;clean;III:825135-825242	0.104348	0.0977011	0.160494	0.238806	0.26506	0.565891	0.356586	0.120848	0.0133994	77.3333	2.36733
SPCC11E10.07c;clean;III:1465061-1465157	0.0158201	0.0148728	0.0152174	0.0366841	0.0277989	0.0680464	0.0441765	0.0153034	0.0133994	1264.25	1.64645
SPAC167.04;clean;I:1554072-1554134	0.025974	0.026738	0.025641	0.112676	0.09	0.118812	0.107163	0.0261177	0.0136425	60.8333	2.14911
SPAC688.02c;clean;I:3114276-3114362	0.142857	0.101124	0.254545	0.526316	0.4	0.642857	0.523058	0.166175	0.0137607	23.25	2.45943
SPBP4H10.19c;clean;II:2911312-2911390	0.202479	0.126246	0.151163	0.244792	0.30445	0.553125	0.367455	0.159963	0.0137607	161	1.55717
SPBC543.05c;clean;II:4309608-4309675	0.228125	0.201657	0.20438	0.329384	0.365613	0.561644	0.41888	0.211387	0.0137607	187.417	1.3699
SPAC3H8.03;clean;I:591246-591417	0.0935252	0.0461538	0.0492958	0.108696	0.150685	0.306122	0.188501	0.0629916	0.0137662	113.917	1.93779
SPAC6G10.05c;clean;I:3222782-3222847	0.0482897	0.0716912	0.0340136	0.0997625	0.14741	0.23221	0.159794	0.0513315	0.0137662	222.667	1.66267
SPAC1783.04c;clean;I:2193163-2193288	0.0714286	0.109375	0.265306	0.320755	0.473684	0.43038	0.408273	0.148703	0.0139038	32.1667	2.2084
SPAC18B11.07c;clean;I:306210-306315	0.0205279	0.0185304	0.0254237	0.0339244	0.045512	0.0930556	0.0574973	0.021494	0.013972	702.333	1.50608
SPAC607.06c;clean;I:2047035-2047093	0.0917431	0.100775	0.0810811	0.205882	0.343284	0.290698	0.279955	0.0911998	0.013972	44.4167	1.92799
SPAC57A10.03;clean;I:1368725-1368807	0.0797101	0.073955	0.0967742	0.404762	0.3	0.215517	0.30676	0.0834798	0.0141769	80.8333	2.11769
SPAC17C9.08;clean;I:4485596-4485712	0.10628	0.0923695	0.097561	0.328767	0.369863	0.333333	0.343988	0.0987369	0.0141769	75.4167	2.24124
SPAC1039.05c;clean;I:5459173-5459274	0.168478	0.224719	0.239521	0.5	0.363095	0.765306	0.5428	0.210906	0.0141769	76.0833	1.95803
SPBC11B10.01;clean;II:1486400-1486471	0.0356295	0.0231092	0.0351288	0.06621	0.0791075	0.0835821	0.0762999	0.0312892	0.0141769	215.833	1.36042
SPBC244.01c;clean;II:4360754-4360974	0.104	0.0897436	0.0813953	0.387097	0.280702	0.315068	0.327622	0.091713	0.0141769	44	2.18298
SPBC19G7.17;clean;II:2382593-2382662	0.0237474	0.0249087	0.0188391	0.0400116	0.0377546	0.0998415	0.0592026	0.0224984	0.0143368	1868	1.30756
SPCC757.04;clean;III:50626-50677	0.14	0.106599	0.164286	0.3375	0.220183	0.422819	0.326834	0.136962	0.0143368	84.5	1.56521
SPBC725.12;clean;II:1228094-1228165	0.0833333	0.115646	0.0379747	0.313725	0.15873	0.196429	0.222961	0.0789848	0.0144073	68.75	1.71037
SPAC1093.03;clean;I:4614378-4614437	0.0487805	0.0465116	0.0662252	0.163934	0.148438	0.158537	0.15697	0.0538391	0.0147777	71.8333	1.73535
SPAC8C9.14;clean;I:3667170-3667313	0.0805524	0.0607176	0.0747986	0.102881	0.142986	0.164622	0.136829	0.0720228	0.014835	490.583	1.05333
SPBC660.15;clean;II:224864-224936	0.0495356	0.0478873	0.0726496	0.194444	0.219178	0.0729167	0.16218	0.0566908	0.014835	116.167	1.64472
SPBP22H7.09c;clean;II:1449790-1449848	0.137931	0.0863309	0.0229885	0.267857	0.283784	0.316667	0.289436	0.0824168	0.01485	44.3333	2.08306
SPAC3G9.13c;known-exon;I:3152255-3152327	0.106996	0.0576923	0.0677507	0.133903	0.146277	0.26972	0.1833	0.0774796	0.0151984	174.667	1.5178
SPCC1235.09;clean;III:194603-194693	0.0555556	0.0326087	0.226415	0.388889	0.179487	0.488889	0.352422	0.10486	0.0153016	29.5833	2.58574
SPBC3B9.03;clean;II:3994996-3995074	0.0154639	0.0060241	0.0272374	0.0319149	0.0757576	0.0612245	0.056299	0.0162418	0.0153077	126.333	2.14238
SPAC2F7.15;clean;I:564464-564552	0.0876777	0.0564202	0.10049	0.202532	0.154185	0.210909	0.189209	0.0815294	0.0153181	167	1.43355
SPCC417.09c;clean;III:1693416-1693515	0.0820896	0.0625	0.0592593	0.272	0.238462	0.140625	0.217029	0.0679496	0.0153181	59.6667	2.04931
SPAC22G7.09c;clean;I:753079-753155	0.0419355	0.0365682	0.0268007	0.0863095	0.0599572	0.17623	0.107499	0.0351015	0.0156067	247.917	1.53026
SPCC70.07c;clean;III:2367367-2367426	0.313725	0.246753	0.229508	0.545455	0.605263	0.584906	0.578541	0.263329	0.0156067	26.0833	1.98406
SPCC777.10c;clean;III:1615961-1616027	0.0588235	0.0662252	0.0756303	0.181818	0.151163	0.221239	0.18474	0.066893	0.015659	69.5	1.62263
SPCC126.05c;clean;III:2125448-2125542	0.0179641	0.00526316	0	0.126984	0.0412371	0.0254237	0.0645483	0.00774241	0.015659	70	2.99209
SPCC1442.08c;clean;III:1781855-1781919	0.0425379	0.0262993	0.0322581	0.0632411	0.0827783	0.102954	0.0829913	0.0336984	0.0157024	583	1.43333
SPCC1795.07;clean;III:984640-984710	0.0446571	0.0425791	0.0570902	0.0986159	0.0845921	0.125894	0.103034	0.0481088	0.0158019	327.583	1.22351
SPCC1393.04;clean;III:799984-800058	0.206061	0.146341	0.161074	0.403226	0.347368	0.413793	0.388129	0.171159	0.0158548	57.75	1.57407
SPBC1709.15c;clean;II:1129989-1130052	0.0779221	0.0396476	0.100775	0.230769	0.33	0.114583	0.225118	0.0727816	0.0158901	64.25	2.03179
SPBC405.04c;clean;II:3148076-3148149	0.015873	0.013947	0.0176282	0.0308511	0.0330579	0.0481444	0.0373511	0.0158161	0.0160149	416.417	1.27953
SPBC13A2.01c;clean;II:3399466-3399547	0.0107239	0.0212202	0.0348837	0.0846154	0.0873786	0.0491071	0.0737004	0.0222759	0.0160969	130.667	1.85415
SPBC725.16;clean;II:1233560-1233687	0.138889	0.125373	0.215328	0.321839	0.297297	0.361607	0.326915	0.159863	0.0163553	146	1.34607
SPBC1709.02c;clean;II:1101285-1101344	0.0319559	0.0244005	0.0163842	0.0485437	0.051895	0.0694789	0.0566392	0.0242469	0.0163839	852.083	1.2462
SPAC1002.07c;clean;I:1808918-1809165	0.0953177	0.0950355	0.0909091	0.245192	0.360129	0.458031	0.354451	0.0937541	0.016413	260.667	2.72508
SPAC10F6.02c;clean;I:1210358-1210411	0	0	0.0208333	0.0952381	0.119048	0.0410959	0.0851272	0.00694444	0.0165217	35.8333	4.38844
SPAPB21F2.02;clean;I:494615-494666	0.0256917	0.0242915	0.0611247	0.0708661	0.113173	0.0915033	0.0918473	0.037036	0.0165705	232.333	1.50028
SPBC32F12.12c;clean;II:2811256-2811568	0.055905	0.0400262	0.0572391	0.0769835	0.0956123	0.233051	0.135216	0.0510568	0.0165984	657.25	1.41292
SPAC31A2.14;clean;I:415685-415762	0.0465116	0.0935252	0.151515	0.178218	0.253846	0.348624	0.260229	0.097184	0.0166743	58.9167	1.79611
SPBC1709.12;clean;II:1123246-1123384	0.133663	0.149123	0.228571	0.504762	0.406897	0.36214	0.424599	0.170453	0.0166743	91.5	1.76817
SPBC16E9.12c;clean;II:1940216-1940272	0.0194805	0.0150602	0.0262391	0.0483092	0.0545455	0.0459519	0.0496022	0.0202599	0.0166743	366.583	1.40467
SPAPB1E7.14;clean;I:3322018-3322070	0.158273	0.143617	0.135714	0.423729	0.4375	0.37013	0.410453	0.145868	0.0168013	63.3333	1.96372
SPAC11H11.02c;clean;I:4778147-4778253	0.176744	0.240157	0.192825	0.35625	0.360656	0.532258	0.416388	0.203242	0.0168013	96.5833	1.39684
SPBC15C4.02;clean;II:2239248-2239361	0.0643939	0.0430464	0.0919118	0.158163	0.142336	0.223684	0.174728	0.0664507	0.0168013	121.667	1.51514
SPBC4B4.07c;clean;II:3423730-3423787	0.00294985	0.0103093	0.0212766	0.0877193	0.075	0.0416667	0.0681287	0.0115119	0.0168013	113.667	2.57901
SPBC582.04c;clean;II:425350-425409	0.267081	0.273148	0.348387	0.583333	0.533333	0.571429	0.562698	0.296205	0.016878	69.5	1.63418
SPBC19G7.06;clean;II:2359693-2359844	0.262136	0.264	0.295858	0.427046	0.465374	0.681416	0.524612	0.273998	0.016878	157.5	1.45919
SPCC320.04c;clean;III:163294-163356	0.202899	0.178571	0.172414	0.458333	0.384615	0.402597	0.415182	0.184628	0.0168926	36.5	1.64017
SPBC106.12c;clean;II:401683-401843	0.0851064	0.0893855	0.0782609	0.291667	0.350877	0.2	0.280848	0.0842509	0.0169901	46.3333	2.13019
SPBC36.11;clean;II:862834-862892	0.241935	0.197561	0.233146	0.402913	0.355967	0.578947	0.445942	0.224214	0.0169901	193.417	1.36923
SPCC777.09c;clean;III:1614577-1614825	0.0514936	0.0538703	0.0458365	0.0905058	0.0986325	0.111997	0.100378	0.0504001	0.0169901	1627.83	1.04413
SPBC2G2.11;clean;II:3455410-3455480	0.0339321	0.0137405	0.0289855	0.0376884	0.0758294	0.0907127	0.0680769	0.0255527	0.0170758	237.75	1.58742
SPBC1718.05;clean;II:3479009-3479109	0.0783133	0.0430108	0.0457143	0.148936	0.105634	0.310345	0.188305	0.0556794	0.0170758	70.8333	1.84868
SPAC23C4.12;clean;I:1050088-1050174	0.0422721	0.0441676	0.0461741	0.0717054	0.0793905	0.151807	0.100968	0.0442046	0.0171006	458.917	1.20212
SPAC3A11.06;clean;I:3460364-3460424	0.28481	0.304124	0.421769	0.552239	0.501214	0.783912	0.612455	0.336901	0.017232	224.5	1.5893
SPAC17G6.16c;clean;I:3623175-3623308	0.0668203	0.0826087	0.0575758	0.158904	0.125964	0.165501	0.150123	0.0690016	0.0174083	200.583	1.22877
SPCC16C4.12;clean;III:689645-689702	0.143813	0.116547	0.179134	0.249406	0.223199	0.359316	0.277307	0.146498	0.0174083	276.417	1.20126
SPCC663.02;clean;III:1631267-1631330	0.19469	0.157143	0.172727	0.360825	0.330357	0.435897	0.375693	0.174853	0.0174126	54.1667	1.47961
SPBC1105.07c;clean;II:3519806-3519872	0.0248227	0.0168067	0.0343137	0.0769231	0.0694444	0.108434	0.0849338	0.0253144	0.0174376	88.5833	1.9597
SPAC3G9.12;clean;I:3157050-3157129	0.0552326	0.0607029	0.0362319	0.102837	0.152941	0.125	0.126926	0.0507224	0.0174991	148.917	1.44677
SPAC3A11.02;clean;I:3469845-3469903	0.0483871	0	0.0625	0.156863	0.151515	0.128571	0.14565	0.0369624	0.0174991	43.5	2.18339
SPBC3H7.01;clean;II:1890484-1890540	0.0184564	0.0160428	0.0279441	0.0606469	0.0289474	0.0808824	0.0568255	0.0208144	0.0174991	324.25	1.48702
SPBC12D12.06;clean;II:2317136-2317200	0.117073	0.0952381	0.1	0.318182	0.254658	0.2375	0.270113	0.104104	0.0174991	80.75	1.69678
SPCC1020.03;clean;III:785244-785463	0.0176991	0.0405405	0.0266667	0.136364	0.084507	0.2	0.14029	0.0283021	0.0174991	37.4167	2.491
SPCC1259.09c;clean;III:1051324-1051390	0.0542636	0.057971	0.0701754	0.268817	0.170732	0.110169	0.183239	0.0608033	0.0174991	59.5833	1.73961
SPCC777.02;clean;III:1599195-1599266	0.208861	0.159574	0.19697	0.373239	0.322034	0.4375	0.377591	0.188468	0.0174991	77.0833	1.36851
SPBC660.16;clean;II:230450-230615	0.0420059	0.0585847	0.0711585	0.108035	0.12071	0.315939	0.181561	0.0572497	0.0175453	2834.17	2.23957
SPCC23B6.05c;clean;III:1281950-1282051	0.109726	0.101562	0.0793651	0.162996	0.180147	0.216	0.186381	0.0968844	0.0175453	159.333	1.09498
SPAC23C4.15;clean;I:1054809-1054873	0.0205681	0.015807	0.0100671	0.0386965	0.0283333	0.0593824	0.0421374	0.0154807	0.0176352	385.75	1.39628
SPAC29A4.18;clean;I:5111536-5111613	0.0486009	0.0480405	0.0444785	0.0910714	0.105042	0.198142	0.131419	0.04704	0.0176352	309.917	1.44916
SPBC3H7.01;clean;II:1891395-1891542	0.0144578	0.0222672	0.0593472	0.058548	0.0729537	0.186186	0.105896	0.0320241	0.0176352	214	1.80856
SPAC8F11.07c;clean;I:2865409-2865473	0.118644	0.189944	0.148148	0.470588	0.384615	0.393939	0.416381	0.152245	0.0176705	48.0833	1.92305
SPBC1709.16c;clean;II:1131078-1131151	0.00571429	0.0251256	0	0.0594059	0.0756303	0.047619	0.0608851	0.01028	0.0176705	69.25	2.45008
SPAC6G9.01c;clean;I:3241753-3242151	0.589286	0.580357	0.681818	0.897436	0.759259	0.893333	0.850009	0.617154	0.0177349	54	1.85745
SPBC19G7.19;clean;II:2379789-2379842	0.0280992	0.0339623	0.0263158	0.0669546	0.0574324	0.18958	0.104656	0.0294591	0.017767	420.083	2.02935
SPBC691.05c;clean;II:1432230-1432359	0.0553846	0.0628415	0.0838926	0.156942	0.183636	0.279621	0.206733	0.0673729	0.017794	187.25	1.70626
SPBC83.11;clean;II:1529314-1529376	0.0374833	0.0334129	0.0430809	0.0574468	0.0696379	0.193326	0.106803	0.0379924	0.0181027	436.417	1.54379
SPAC22E12.01;clean;I:5019670-5019721	0.0194175	0.04375	0.0246914	0.162791	0.113636	0.25	0.175476	0.0292863	0.0182162	52.25	2.5224
SPAC10F6.03c;clean;I:1211984-1212204	0.0248857	0.015873	0.0155409	0.0434389	0.0392912	0.0350727	0.0392676	0.0187666	0.018749	790.167	1.09162
SPBC646.13;clean;II:950823-950879	0.17925	0.208191	0.212161	0.293959	0.283339	0.484248	0.353849	0.199868	0.018749	1228.33	1.13933
SPCC1753.01c;clean;III:1541661-1541788	0.0786106	0.0629371	0.0608856	0.123418	0.109813	0.239193	0.157475	0.0674778	0.0188877	241.25	1.35021
SPAC1834.07;clean;I:4707025-4707078	0.0956522	0.152318	0.165138	0.296875	0.279412	0.442623	0.339637	0.137703	0.0191745	47.3333	1.65732
SPCC1919.06c;clean;III:2219203-2219263	0.159091	0.0909091	0.0416667	0.5625	0.333333	0.32	0.405278	0.0972222	0.0194543	18.0833	2.60662
SPAC57A7.10c;clean;I:1523837-1523896	0.0167064	0.00888395	0.0078534	0.025641	0.0306812	0.0214147	0.0259123	0.0111479	0.019834	835.75	1.25375
SPAC4G9.20c;clean;I:2289546-2289947	0.133574	0.176724	0.13125	0.352273	0.278351	0.754098	0.461574	0.147183	0.019834	76.25	2.07615
SPAC3G9.13c;clean;I:3151625-3151788	0.0671642	0.108392	0.0680272	0.169065	0.121118	0.30292	0.197701	0.0811943	0.019834	143.5	1.43636
SPAC23D3.17;clean;I:4366693-4366769	0.00534759	0.00552486	0.0352941	0.0851064	0.0571429	0.113821	0.0853568	0.0153889	0.019834	54.8333	3.27597
SPBC8D2.09c;clean;II:1375420-1375493	0.0526316	0.080597	0.0705394	0.145833	0.113208	0.273684	0.177575	0.0679227	0.019834	131.25	1.46803
SPCC553.06;clean;III:296266-296356	0.017994	0.0133414	0.0182788	0.0258121	0.0275721	0.0575068	0.0369636	0.0165381	0.019834	1573.42	1.11432
SPCC1682.11c;clean;III:392434-392485	0.0265152	0.0401338	0.0516605	0.0643154	0.103189	0.144809	0.104105	0.0394365	0.019834	184.583	1.44176
SPAC1B1.04c;clean;I:3547152-3547266	0.14554	0.10274	0.153191	0.210526	0.295597	0.42623	0.310784	0.133824	0.0199229	122.417	1.5186
SPBC3E7.15c;clean;II:2687736-2687917	0.0083682	0.0118289	0.00651466	0.0155131	0.0168421	0.0782609	0.036872	0.00890393	0.0199229	444.917	1.82007
SPBC1734.14c;clean;II:1088574-1088689	0.0449438	0.0556465	0.0506608	0.142857	0.122754	0.0740741	0.113229	0.050417	0.0199513	210.833	1.2368
SPAC23G3.06;clean;I:877106-877174	0.0208762	0.0243519	0.0262732	0.0539452	0.0458769	0.0585492	0.0527905	0.0238338	0.0200223	1215.67	1.20764
SPBC1539.05;clean;II:4370911-4370966	0.140984	0.0895954	0.153465	0.328244	0.207317	0.295455	0.277005	0.128015	0.0200223	110.333	1.42602
SPAC19G12.08;clean;I:4057015-4057303	0.0508893	0.0417605	0.0315343	0.061745	0.0649087	0.106082	0.0775786	0.0413947	0.0200516	2090.33	0.969501
SPBC16E9.02c;clean;II:1919701-1919918	0.0416667	0.0186667	0.0628019	0.239583	0.178808	0.049505	0.155965	0.0410451	0.0200994	113.917	2.0037
SPAC19G12.13c;clean;I:4070172-4070266	0.0617284	0.0465116	0.0204082	0.166667	0.333333	0.222222	0.240741	0.0428827	0.0202559	23.5	2.94953
SPAC30.02c;clean;I:4393572-4393717	0.0780488	0.0451128	0.0517241	0.439024	0.277778	0.21875	0.311851	0.0582952	0.0202559	70.1667	2.56424
SPAC637.10c;clean;I:4558342-4558421	0.0482456	0.0339506	0.117647	0.135593	0.205298	0.302395	0.214429	0.0666144	0.0202559	109	2.43501
SPBC4.02c;clean;II:1187162-1187219	0.159091	0.151934	0.139373	0.306034	0.223333	0.407583	0.312317	0.150132	0.0202559	138	1.28965
SPAC1565.02c;clean;I:1293689-1293751	0.00806452	0.00684932	0.0423729	0.0793651	0.0853659	0.09375	0.0861603	0.0190956	0.0202751	49.75	2.35879
SPAC22A12.08c;clean;I:1171270-1171361	0.0221566	0.0605144	0.0534591	0.100619	0.0823666	0.144161	0.109049	0.0453767	0.0203125	335.833	1.30653
SPBC2A9.08c;clean;II:2962409-2962618	0.129477	0.110294	0.111429	0.214286	0.188623	0.209003	0.203971	0.117066	0.0203732	172.833	0.949819
SPBC83.15;clean;II:1537806-1537867	0.00283286	0.00799087	0.00852878	0.0769231	0.0486111	0.0151515	0.0468952	0.00645084	0.0203739	218	2.44767
SPAC1556.08c;clean;I:3808571-3808634	0.0637899	0.0716912	0.0342466	0.124646	0.124736	0.234818	0.1614	0.0565759	0.0204491	215.667	1.51737
SPAC1782.12c;clean;I:4774934-4774990	0.0283688	0.0220126	0.0215517	0.0540541	0.0572687	0.0916667	0.0676631	0.0239777	0.0204491	126.75	1.57157
SPAPYUG7.04c;clean;I:4752034-4752157	0.0641548	0.0738488	0.0687732	0.13024	0.138004	0.205508	0.157917	0.0689256	0.0205616	440.917	1.25678
SPBP22H7.09c;clean;II:1449603-1449656	0.0814815	0.0634921	0.0333333	0.288136	0.113924	0.266667	0.222909	0.0594356	0.0206636	52.25	2.01703
SPAC12B10.04;clean;I:4581919-4581977	0.0320513	0.0331754	0.0384615	0.09375	0.128205	0.25	0.157318	0.0345627	0.0210356	49.6667	2.70614
SPBC32F12.04;clean;II:2791518-2791580	0.0857143	0.0918033	0.0689655	0.2	0.163866	0.308333	0.224066	0.082161	0.0210356	111.25	1.53416
SPCC757.08;clean;III:63162-63216	0.0268456	0.0380623	0.0250482	0.10453	0.035503	0.130435	0.0901558	0.0299854	0.0210356	213.333	1.68224
SPBC646.11;clean;II:943219-943360	0.0327731	0.0346667	0.0306931	0.0873786	0.0734694	0.0639606	0.0749362	0.0327109	0.0212513	480.25	1.21174
SPAC2G11.06;clean;I:818140-818206	0.0298507	0.0662252	0.0675676	0.217391	0.228916	0.154762	0.200356	0.0545478	0.021259	47.6667	2.13593
SPAC4F10.14c;clean;I:4861028-4861186	0.0162434	0.0145187	0.0131343	0.0492077	0.034715	0.0348837	0.0396021	0.0146322	0.021259	1576.92	1.39631
SPBC582.04c;clean;II:425160-425222	0.193966	0.152866	0.235556	0.446429	0.362416	0.333333	0.380726	0.194129	0.021259	101	1.3417
SPBP16F5.07;clean;II:1911140-1911218	0.0638298	0.059501	0.0780287	0.114155	0.10397	0.223195	0.147107	0.0671198	0.0212955	241.833	1.24442
SPAC823.11;clean;I:2598495-2598551	0.0160833	0.0140625	0.0114336	0.0390533	0.0342131	0.0906149	0.0546271	0.0138598	0.0213782	470.917	1.71925
SPBC17A3.05c;clean;II:1412107-1412171	0.0201765	0.00968784	0.015015	0.0232558	0.0327154	0.138091	0.0646873	0.0149598	0.0214766	419.083	2.41412
SPCC736.08;clean;III:327623-327701	0.135135	0.159091	0.183673	0.458333	0.361111	0.510204	0.443216	0.1593	0.0214834	26.6667	2.13916
SPAC1A6.09c;clean;I:1089044-1089306	0.0554723	0.0538642	0.0456554	0.0798354	0.0891421	0.18569	0.118222	0.0516639	0.0217235	690.083	1.25573
SPCC1020.06c;clean;III:773410-773487	0.00781001	0.012884	0.00999001	0.0299743	0.0322095	0.0243221	0.0288353	0.010228	0.0217235	2269.33	1.4979
SPCPB16A4.02c;clean;III:945859-946140	0.398438	0.277397	0.330855	0.493631	0.453368	0.614493	0.520497	0.335563	0.0217521	155.167	1.11038
SPBC13G1.05;known-exon;II:3736725-3736787	0.011236	0	0.0238095	0.105263	0.175439	0	0.0935673	0.0116818	0.0219194	31.5833	3.36221
SPBC13E7.08c;clean;II:3054703-3054893	0.0536398	0.0672269	0.139344	0.261538	0.291667	0.331776	0.294994	0.086737	0.0220319	90.9167	2.48792
SPAC328.05;clean;I:3485974-3486055	0.182186	0.104615	0.0955631	0.279412	0.240175	0.518519	0.346035	0.127455	0.0222023	117.167	1.67387
SPBC18E5.11c;clean;II:2095403-2095494	0.154286	0.111336	0.150273	0.189474	0.252366	0.400576	0.280805	0.138632	0.0222023	179.917	1.36499
SPBC1734.02c;clean;II:1063162-1063218	0.0657895	0.0497238	0.0449438	0.227273	0.222222	0.210526	0.220007	0.0534857	0.0222815	44.75	2.26869
SPAC9G1.13c;clean;I:1996268-1996324	0.0101695	0.0212121	0.0441176	0.128205	0.09375	0.108949	0.110302	0.0251664	0.022342	99.3333	2.51072
SPAC222.07c;clean;I:955585-955649	0.317073	0.326923	0.43662	0.648276	0.576471	0.801296	0.675347	0.360205	0.0223594	101.75	2.34022
SPBC19C2.10;clean;II:1695808-1695923	0.0555556	0.025974	0.0185185	0.162162	0.0877193	0.277778	0.175886	0.0333494	0.0223778	29.25	2.57706
SPAC19E9.01c;clean;I:1353236-1353423	0.0578085	0.0444785	0.0651341	0.0914972	0.0921659	0.170839	0.118168	0.055807	0.0226129	604.083	1.23457
SPCC70.07c;clean;III:2367155-2367208	0.04	0.0495868	0.0970874	0.205882	0.228571	0.192308	0.20892	0.0622247	0.0228075	40	2.02788
SPAC8F11.02c;clean;I:2855456-2855515	0.0193939	0.0166042	0.0192308	0.0396772	0.0333717	0.0316667	0.0349052	0.0184096	0.0228681	833.167	0.944339
SPBC17G9.08c;clean;II:2183903-2183954	0.0548303	0.0345711	0.0841584	0.111842	0.0983359	0.210201	0.140126	0.0578533	0.0228681	326.417	1.49754
SPAC2C4.06c;clean;I:4270554-4270615	0.0113636	0.0190476	0.0204082	0	0.190476	0.193548	0.128008	0.0169398	0.0229309	26.1667	3.26255
SPCC1529.01;clean;III:238533-238587	0.104167	0.105263	0.0666667	0.14442	0.167002	0.189655	0.167026	0.0920322	0.0229309	252.333	0.980688
SPCC31H12.04c;clean;III:627697-627792	0.00767533	0.0112474	0.00780015	0.0240733	0.017944	0.015012	0.0190098	0.00890764	0.022938	4554.67	1.08595
SPCC320.12;clean;III:143227-143293	0.068306	0.0606061	0.0408805	0.122807	0.128378	0.14876	0.133315	0.0565975	0.0230449	121.917	1.33471
SPAC31A2.09c;clean;I:405079-405137	0.157895	0.0855263	0.173077	0.380952	0.28	0.363636	0.34153	0.138833	0.0232288	65.1667	1.6634
SPCC24B10.19c;clean;III:934284-934763	0.0560748	0.0660793	0.0522876	0.232877	0.22549	0.132184	0.19685	0.0581472	0.0232288	78.5833	1.81483
SPCC126.12;clean;III:2138334-2138387	0.186981	0.127139	0.144033	0.252083	0.250384	0.307692	0.270053	0.152718	0.023657	341.833	1.0697
SPAC19G12.17;clean;I:4066328-4066386	0.0492424	0.0388007	0.0623557	0.127907	0.17316	0.0786164	0.126561	0.0501329	0.023663	187.417	1.4106
SPCC285.08;clean;III:1809451-1809509	0.0844907	0.080326	0.0741797	0.158151	0.121163	0.21659	0.165301	0.0796655	0.0238496	324	1.12884
SPBP16F5.02;clean;II:1893428-1893514	0.548611	0.66879	0.581967	0.833333	0.778947	0.85	0.82076	0.599789	0.0238595	65.1667	1.65809
SPBC1709.12;clean;II:1123532-1123600	0.0956522	0.0912281	0.10628	0.25	0.291925	0.210526	0.250817	0.0977201	0.0238754	103.167	1.58939
SPAC644.11c;clean;I:2693352-2693435	0.108235	0.0993658	0.123967	0.182109	0.208696	0.296651	0.229152	0.110523	0.0241567	177.333	1.20117
SPAPB18E9.01;clean;I:3975132-3975192	0.0373832	0.0123239	0.0421053	0.102326	0.0652174	0.0586081	0.0753837	0.0306041	0.0241662	174.5	1.45009
SPBC1604.21c;clean;II:3888824-3888932	0.0300081	0.0252492	0.0176471	0.0416667	0.0444209	0.108765	0.0649507	0.0243014	0.0243275	786.75	1.48813
SPBC543.05c;clean;II:4309251-4309308	0.0707071	0.110169	0.0947368	0.247706	0.161765	0.34375	0.251074	0.0918711	0.0243275	54.4167	1.62742
SPAC2C4.03c;clean;I:4264487-4264544	0.058296	0.0592593	0.06	0.333333	0.153153	0.132597	0.206361	0.0591851	0.0243599	84.9167	1.83929
SPAC4F10.20;clean;I:4874436-4874604	0.0153132	0.0135549	0.0180807	0.0320641	0.0286983	0.125048	0.0619368	0.0156496	0.0245364	1376.33	2.41841
SPCC16C4.16c;clean;III:698127-698179	0.149733	0.104348	0.193277	0.26087	0.307692	0.606742	0.391768	0.149119	0.0245364	57.25	2.48595
SPAC6F12.13c;clean;I:1339700-1339868	0.0486601	0.0467117	0.0391872	0.0719472	0.0710723	0.120674	0.087898	0.044853	0.0245488	722.417	0.971168
SPCC126.15c;clean;III:2143055-2143108	0.02	0.0209302	0.0119723	0.0361757	0.0423313	0.0338983	0.0374684	0.0176342	0.0245488	756.083	1.12354
SPAC8C9.11;clean;I:3659420-3659526	0.0291715	0.0166667	0.0345269	0.0530973	0.0439771	0.0883191	0.0617978	0.0267883	0.0245831	332.083	1.23021
SPBC365.14c;clean;II:2522855-2522922	0.0135908	0.0170604	0.00968703	0.0246815	0.0221477	0.0718358	0.039555	0.0134461	0.0246665	657.25	1.39745
SPBC23E6.05;clean;II:3850187-3850323	0.0385802	0.0383825	0.0367965	0.0651828	0.0632911	0.0777339	0.0687359	0.0379197	0.0246665	526.583	0.908358
SPBC30D10.21;clean;II:3089333-3089392	0.115108	0.202073	0.263636	0.324324	0.43617	0.548148	0.436214	0.193606	0.0249749	62.0833	1.85289
SPAC823.14;clean;I:2606227-2606278	0.00779221	0	0.00701754	0.015625	0.0363636	0.0205279	0.0241722	0.00493658	0.0250302	160.333	2.51375
SPAPYUG7.04c;clean;I:4752224-4752291	0.0555556	0.0426357	0.0419397	0.0795699	0.103448	0.153094	0.112038	0.0467103	0.0250302	298.667	1.29498
SPBC11B10.02c;clean;II:1488673-1488732	0.00706414	0.0138291	0.0102323	0.0270069	0.0301796	0.0189036	0.0253634	0.0103752	0.0250302	1912.58	1.30726
SPAP14E8.03;clean;I:1925125-1925176	0	0.0176471	0	0.0225564	0.0462428	0.100529	0.0564428	0.00588235	0.0250681	73.9167	3.06446
SPAC2G11.11c;clean;I:829424-829507	0.100877	0.0762712	0.131579	0.173913	0.2	0.402985	0.258966	0.102909	0.0250987	74.1667	1.57032
SPAC29A4.18;clean;I:5111719-5111789	0.0336134	0.0297723	0.0414634	0.0862069	0.0740741	0.12844	0.0962404	0.0349497	0.0250987	209.083	1.46526
SPBC3B8.04c;clean;II:3387883-3388031	0.0716724	0.0768137	0.061674	0.133971	0.133333	0.272727	0.180011	0.0700533	0.0250987	248.583	1.38755
SPCC63.07;clean;III:849432-849485	0.0458716	0	0.0384615	0.0769231	0.25	0.117647	0.14819	0.028111	0.0250987	32.9167	2.85632
SPCC550.04c;clean;III:1191994-1192050	0.0217391	0.0363636	0.0397727	0.0909091	0.0656934	0.2	0.118868	0.0326252	0.0250987	77.4167	1.80798
SPAC343.13;clean;I:1670510-1670576	0.173913	0.142857	0.130435	0.428571	0.466667	0.647059	0.514099	0.149068	0.0251134	13.8333	2.75077
SPCC1259.02c;clean;III:1037596-1037647	0.0526316	0.0493827	0.027137	0.086741	0.0795848	0.16875	0.111692	0.0430504	0.0251134	372.167	1.33127
SPBC32F12.12c;clean;II:2810949-2811071	0.0102852	0.0149912	0.016225	0.0251836	0.0275966	0.0388979	0.0305594	0.0138338	0.0252055	949.083	1.12069
SPBC1306.02;clean;II:1182089-1182142	0.155462	0.121673	0.155779	0.314516	0.225434	0.310811	0.283587	0.144305	0.0252948	95.4167	1.21273
SPCC1393.05;clean;III:801516-801571	0.0612245	0	0.214286	0.555556	0.413793	0.235294	0.401548	0.0918367	0.0252948	17.6667	2.95501
SPAC3H8.10;clean;I:609501-609697	0.0863095	0.0734979	0.0950441	0.133739	0.138921	0.370538	0.214399	0.0849505	0.0253325	854.333	1.7462
SPBC839.17c;clean;II:632433-632615	0.0631428	0.0590986	0.0667302	0.103306	0.105719	0.235243	0.148089	0.0629905	0.0253325	2236.33	1.45975
SPCC18B5.11c;clean;III:740210-740275	0.0594059	0.0818182	0.0923077	0.310811	0.169231	0.339713	0.273251	0.0778439	0.0253325	57.4167	2.2457
SPCC290.04;clean;III:2001331-2001428	0.107807	0.132841	0.132743	0.292929	0.189873	0.45815	0.313651	0.124464	0.0253325	104.167	1.84261
SPAC9G1.13c;clean;I:1996413-1996477	0.0129032	0.0330579	0.0927152	0.155844	0.108696	0.206278	0.156939	0.0462254	0.0253351	101.333	2.47372
SPAC823.11;clean;I:2599299-2599351	0.0115607	0.00471254	0.0102564	0.0286458	0.0160735	0.0864662	0.0437285	0.00884321	0.0253351	400.5	1.87845
SPAC23H4.13c;clean;I:1586863-1586943	0.173729	0.186851	0.138095	0.363636	0.274648	0.336066	0.324783	0.166225	0.0254323	93.3333	1.22712
SPAC23C11.08;clean;I:2145779-2145926	0.0796253	0.0839002	0.106101	0.176125	0.14367	0.168	0.162598	0.0898754	0.0254323	257	0.97072
SPBC660.16;clean;II:231564-231736	0.0100981	0.00809267	0.00951557	0.0228775	0.0260652	0.16235	0.0704308	0.00923545	0.0254414	3186.67	3.34268
SPBC365.06;clean;II:2507022-2507116	0.0391459	0.0342742	0.0364146	0.0647249	0.0710059	0.0836551	0.0731286	0.0366116	0.0254414	385	1.07494
SPAC6B12.08;clean;I:2426279-2426413	0.0909091	0.141414	0.0735294	0.469388	0.477612	0.246269	0.397756	0.101951	0.0254747	43	2.20704
SPAPB1E7.03;clean;I:3286667-3286746	0.0694444	0.0397351	0.0285714	0.1875	0.235294	0.223404	0.215399	0.045917	0.0254747	45.1667	2.44574
SPBC30B4.08;clean;II:1321004-1321065	0.162393	0.144	0.209677	0.5	0.352941	0.58	0.477647	0.172024	0.0254747	33.6667	2.28711
SPBC1215.02c;clean;II:1506798-1506869	0.000825764	0.00645578	0.00329489	0.0139417	0.0118227	0.00903955	0.0116013	0.00352548	0.0254747	555.25	1.6221
SPBC23G7.16;clean;II:2100317-2100386	0.0472855	0.0484115	0.0503876	0.0786925	0.105756	0.1125	0.098983	0.0486949	0.0254747	323.417	1.07228
SPAC8F11.02c;clean;I:2855090-2855168	0.206742	0.192857	0.22807	0.31875	0.303571	0.468927	0.363749	0.209223	0.0255534	198.833	1.09176
SPCC1919.13c;clean;III:2236513-2236636	0.0987654	0.0625	0.0689655	0.466667	0.277778	0.416667	0.387037	0.0767436	0.0255534	23.9167	2.95514
SPAC1296.04;clean;I:716146-716222	0.077551	0.12766	0.108696	0.222672	0.210191	0.632911	0.355258	0.104635	0.0257025	119.167	1.91197
SPAC23H4.21;known-exon;I:1586096-1586188	0.151899	0.0829268	0.127907	0.342857	0.453608	0.285714	0.360727	0.120911	0.0257025	54.8333	2.18453
SPCC777.10c;clean;III:1615783-1615865	0.0184049	0.0277778	0.0352113	0.0606061	0.0956175	0.10241	0.0862111	0.0271313	0.0257025	88.9167	1.80206
SPAC1805.07c;clean;I:2785684-2786012	0.104651	0.0568182	0.112195	0.169492	0.155914	0.295833	0.20708	0.0912215	0.0257482	118.167	1.54849
SPBC651.02;clean;II:1240964-1241024	0.00293255	0.007109	0.00740741	0.038961	0.0216606	0.02	0.0268739	0.00581632	0.0257798	153.417	2.19135
SPAC1296.04;clean;I:715721-715993	0.196078	0.177778	0.184211	0.454545	0.461538	0.72	0.545361	0.186022	0.026133	21.25	2.19588
SPAC8F11.04;clean;I:2859491-2859618	0.00961538	0.00697674	0.0137931	0	0.025974	0.0930233	0.0396658	0.0101284	0.026133	106.583	2.61842
SPAC26H5.13c;clean;I:4152345-4152434	0.0544218	0.0366972	0.0570902	0.0815939	0.0942761	0.0963222	0.0907308	0.0494031	0.026133	289.75	0.966624
SPBC887.08;clean;II:3552243-3552301	0.0434783	0.0365854	0.0277778	0.142857	0.3	0.147727	0.196861	0.0359471	0.026155	46.0833	2.53983
SPAC1952.16;clean;I:4999154-4999206	0.384615	0.348837	0.28	0.625	0.702703	0.591837	0.639846	0.337818	0.0261732	23.25	1.76493
SPBC4B4.03;clean;II:3416154-3416218	0.101695	0.0505415	0.0773481	0.181818	0.145963	0.264706	0.197496	0.0765282	0.0262257	120.833	1.48849
SPAC17A5.16;clean;I:1786637-1786705	0.114583	0.126168	0.133333	0.218997	0.223577	0.52439	0.322322	0.124695	0.0262327	190.75	1.5091
SPAP8A3.07c;clean;I:5327829-5328100	0.0127479	0.0134138	0.0165829	0.0236169	0.0245629	0.0285774	0.0255857	0.0142482	0.0262327	2421.42	0.88452
SPBP8B7.32;clean;II:3630091-3630171	0.021978	0.0294118	0	0.173913	0.184211	0.125	0.161041	0.0171299	0.0262327	23.3333	3.13719
SPBC13E7.10c;clean;II:3058330-3058391	0.135802	0.0655738	0.103448	0.542857	0.305556	0.236364	0.361592	0.101608	0.0265838	27.1667	2.14272
SPCC553.02;clean;III:308091-308291	0.0964912	0.0687961	0.121212	0.159851	0.15896	0.242038	0.18695	0.0954998	0.0266063	164.583	1.17296
SPBC27B12.07;clean;II:1334495-1334606	0.0120482	0.0212766	0.0754717	0.136364	0.138889	0.0877193	0.120991	0.0362655	0.026653	59.3333	2.05063
SPAC4G8.02c;clean;I:756610-756778	0.00671141	0.00678253	0.00359928	0.0104575	0.0101626	0.0293454	0.0166552	0.00569774	0.0266914	728.917	1.51912
SPAC3G6.11;clean;I:5400010-5400069	0	0.00990099	0.0338983	0.2	0.111111	0.0869565	0.132689	0.0145998	0.0266914	23.25	3.38904
SPAC6F12.08c;clean;I:1324140-1324194	0.1875	0.186275	0.277778	0.5	0.4375	0.710526	0.549342	0.217184	0.0267872	26.5	2.35749
SPAC6F6.16c;clean;I:2765263-2765319	0.439024	0.368421	0.636364	0.695652	0.8125	0.809524	0.772559	0.48127	0.0269952	27.4167	2.10497
SPBC19F5.05c;clean;II:3713237-3713391	0.0109141	0.00965018	0.0193548	0.0348837	0.0437956	0.0377358	0.0388051	0.0133064	0.0272149	249.917	1.6489
SPBC32F12.02;clean;II:2787266-2787319	0.0478469	0.0633484	0.0361446	0.110294	0.130435	0.17	0.13691	0.0491133	0.027218	82.75	1.53942
SPAC2G11.15c;clean;I:842053-842125	0.0989583	0.0929204	0.0632911	0.173913	0.168067	0.335052	0.225677	0.0850566	0.0273749	85.5833	1.74539
SPAC105.02c;clean;I:1745519-1745572	0.0444258	0.034507	0.0515947	0.0744249	0.0594427	0.171467	0.101778	0.0435092	0.0273952	688.75	1.32948
SPAC20G8.01;clean;I:1388574-1388636	0.0104167	0.0137931	0.0729167	0.12069	0.113636	0.125	0.119775	0.0323755	0.0276887	48.25	2.15449
SPCC895.06;clean;III:1008589-1008668	0.057971	0.0552764	0.0390071	0.146497	0.0707071	0.176744	0.131316	0.0507515	0.0277087	132.917	1.47443
SPBC16E9.12c;clean;II:1940669-1940720	0.0237226	0.00447094	0.00433839	0.0132979	0.0361991	0.0827815	0.0440928	0.010844	0.027894	233.333	1.98356
SPCC16C4.18c;clean;III:701391-701549	0.0263158	0.0281849	0.0302013	0.0694444	0.0635135	0.0448143	0.0592574	0.028234	0.0279273	374	1.10882
SPBC1215.01;clean;II:1505677-1505760	0.0523256	0.014218	0.0328947	0.0701754	0.0758294	0.136986	0.0943304	0.0331461	0.0279653	94.6667	1.70252
SPBP16F5.07;clean;II:1910241-1910316	0.0717629	0.0595794	0.0466045	0.0840336	0.106286	0.235955	0.142091	0.0593156	0.0279653	386.5	1.42058
SPAC16.02c;clean;I:4426110-4426198	0.0249474	0.0239394	0.0319056	0.0511571	0.0414116	0.0518889	0.0481526	0.0269308	0.0280168	1362.67	0.888697
SPAC222.17;clean;I:967958-968029	0.00306748	0	0.00694444	0.06	0.016129	0.0322581	0.036129	0.00333731	0.0281367	90.4167	3.76854
SPAPB1E7.11c;clean;I:3318790-3318855	0.0526316	0.0607143	0.0802139	0.186441	0.161765	0.221429	0.189878	0.0645199	0.0281367	78.5833	1.86625
SPCC320.10;clean;III:147731-147867	0.0258065	0.00713436	0.0178571	0.0900474	0.0725552	0.0264151	0.0630059	0.0169327	0.0282174	247.25	1.80755
SPAC140.03;clean;I:1900637-1900698	0.2	0.135802	0.4	0.578947	0.5	0.727273	0.602073	0.245267	0.0282763	19.6667	2.79122
SPBC354.02c;clean;II:546791-546844	0.0326689	0.0296589	0.0258569	0.0455543	0.0509461	0.0774194	0.0579733	0.0293949	0.0283013	897.5	0.967014
SPAC23D3.02;clean;I:4338815-4338867	0.0709091	0.066092	0.0529532	0.104869	0.136471	0.201681	0.147673	0.0633181	0.0283183	232.167	1.37719
SPAC26H5.06;clean;I:4129764-4129836	0.27619	0.382022	0.363636	0.526316	0.638889	0.72549	0.630232	0.340616	0.0283346	31.4167	1.94342
SPBC1A4.03c;clean;II:1980626-1980682	0.0862745	0.0546875	0.0358744	0.166667	0.307143	0.0952381	0.189683	0.0589455	0.0283493	105.5	1.85801
SPAC1F3.05;clean;I:623593-623751	0.0425101	0.026975	0.0375783	0.0846561	0.0772358	0.277027	0.146306	0.0356878	0.0283548	209.167	1.73239
SPBC24C6.10c;clean;II:2342790-2342910	0.220779	0.180451	0.159292	0.341463	0.506667	0.607143	0.485091	0.186841	0.0284941	45.3333	1.97163
SPBC3B8.04c;clean;II:3387807-3387862	0.0438312	0.0319149	0.0506073	0.0810235	0.0628272	0.16	0.101284	0.0421178	0.0284941	271.167	1.27546
SPAC16E8.18c;clean;I:3534738-3534876	0.15035	0.142415	0.178571	0.280374	0.216524	0.345277	0.280725	0.157112	0.028831	151	1.0701
SPAC8C9.14;clean;I:3667059-3667112	0.0585586	0.0322275	0.047619	0.062435	0.0887892	0.127967	0.0930637	0.046135	0.028831	485.667	1.11146
SPBC11G11.03;clean;II:1760848-1761183	0.0547686	0.0426504	0.0330357	0.0817121	0.0654045	0.107317	0.0848112	0.0434849	0.028831	433.5	1.04646
SPBC24C6.11;clean;II:2343735-2343805	0.021309	0.034188	0.0435685	0.0721443	0.0871795	0.0596026	0.0729755	0.0330218	0.028831	303.833	1.24127
SPAC1B1.04c;clean;I:3545861-3545918	0.0448	0.0474777	0.0547264	0.113139	0.0878963	0.101205	0.100747	0.0490014	0.0289694	296.583	1.10511
SPBC4.02c;clean;II:1186846-1187086	0.22067	0.21322	0.192308	0.305147	0.345088	0.533569	0.394601	0.208733	0.0289694	178.583	1.27246
SPCC622.14;clean;III:1428216-1428276	0.017094	0.0302439	0.0253968	0.0909091	0.104683	0.0361446	0.0772456	0.0242449	0.0289694	280.5	1.62415
SPBC582.04c;clean;II:424692-424746	0.145631	0.188755	0.255435	0.307692	0.427419	0.382353	0.372488	0.196607	0.0291348	82.5	1.34133
SPCC1840.05c;clean;III:2267807-2267869	0.0299401	0.0364964	0.044586	0.0981595	0.0431818	0.169972	0.103771	0.0370075	0.0291629	181.5	1.52609
SPBC660.16;clean;II:230384-230445	0.0134063	0.0238894	0.032994	0.0599043	0.0514139	0.0714427	0.0609203	0.0234299	0.0292895	2802.17	1.61614
SPBC21D10.07;clean;II:2433280-2433338	0.0466667	0.0823529	0.0958904	0.0833333	0.262069	0.3875	0.244301	0.07497	0.0292895	65.5833	1.95831
SPCC548.04;known-exon;III:223796-223852	0.0280899	0.0265487	0.0340136	0.111111	0.0787402	0.125	0.10495	0.0295507	0.0292895	77.8333	2.00309
SPAPB18E9.01;clean;I:3974485-3974540	0.0508475	0.0703704	0.0698925	0.146067	0.136364	0.180328	0.154253	0.0637034	0.0293128	86.25	1.42843
SPBC14C8.15;clean;II:2230262-2230316	0.0746269	0.0597015	0.0542986	0.161538	0.11465	0.157233	0.144474	0.0628757	0.0293128	105.833	1.31459
SPAC17G6.06;clean;I:3599171-3599240	0.011699	0.00807992	0.00549089	0.031676	0.0197368	0.0149031	0.0221053	0.00842326	0.0293607	2296.58	1.28599
SPBC530.13;clean;II:824660-824873	0.114094	0.104478	0.2	0.47619	0.285714	0.295775	0.35256	0.139524	0.0293607	47.3333	1.70229
SPAC6C3.09;clean;I:2340275-2340391	0.101504	0.0988593	0.118343	0.176991	0.196429	0.288809	0.220743	0.106235	0.0301022	123.417	1.30117
SPAC11E3.10;clean;I:5300948-5301115	0.0631121	0.0643154	0.0708447	0.0918033	0.113208	0.151207	0.118739	0.0660907	0.0301022	439.417	0.914753
SPBC18H10.08c;clean;II:1785748-1785936	0.0627615	0.079661	0.124434	0.156863	0.1875	0.159574	0.167979	0.0889523	0.0301022	194.583	1.08084
SPAC24B11.14;clean;I:230681-230742	1	1	1	0.857143	0.971429	0.975	0.934524	1	0.0303866	22.9167	-4.15566
SPBC3E7.04c;clean;II:2663941-2664035	0.577778	0.508772	0.634921	0.848485	0.77451	0.815789	0.812928	0.573823	0.0303866	42.5833	1.70901
SPCC1223.10c;clean;III:1861726-1861828	0.278146	0.313433	0.378641	0.522222	0.48855	0.661017	0.557263	0.323406	0.0303866	65.5	1.53083
SPAC1687.19c;clean;I:939575-939629	0.0423892	0.0346021	0.0201794	0.0555556	0.0809859	0.0873016	0.0746144	0.0323902	0.0304033	194.25	1.24347
SPAC227.14;clean;I:521133-521214	0.0426829	0.037037	0.04	0.108434	0.156627	0.122137	0.129066	0.0399067	0.0304326	62.5	1.82607
SPAC7D4.09c;clean;I:2622420-2622471	0.448276	0.358491	0.382353	0.78125	0.566667	0.882353	0.743423	0.396373	0.0305371	17.6667	2.24286
SPBC354.12;clean;II:578181-578724	0.0262391	0.0266075	0.0506912	0.177866	0.155211	0.267042	0.200039	0.0345126	0.0305371	354.417	3.29574
SPAC29E6.03c;clean;I:4409096-4409170	0.0165017	0.00817439	0.0322004	0.0403458	0.0355649	0.0758621	0.0505909	0.0189588	0.0306755	251.167	1.45285
SPCC1919.10c;clean;III:2229460-2229534	0.0710059	0.0480769	0.0416667	0.141026	0.168142	0.118056	0.142408	0.0535832	0.0306755	75.3333	1.55191
SPAC6F12.12;clean;I:1337346-1337401	0.0151515	0.00928074	0.013624	0.0274914	0.0553846	0.025	0.0359587	0.0126854	0.0308564	180.833	1.54769
SPAC6F12.12;clean;I:1336632-1336704	0.057971	0.0440529	0.0121212	0.116022	0.0780488	0.129707	0.107926	0.0380484	0.030871	102	1.54838
SPAC328.05;clean;I:3485065-3485240	0.046875	0.0445205	0.044843	0.0842105	0.106383	0.179688	0.123427	0.0454129	0.030871	110.333	1.46059
SPAC2C4.10c;clean;I:4277582-4277651	0.0151515	0.0277778	0.075	0.047619	0.238095	0.305085	0.196933	0.0393098	0.030871	23.25	3.15948
SPAC144.14;known-exon;I:4682276-4682328	0.122807	0.171171	0.151515	0.461538	0.215385	0.404255	0.360393	0.148498	0.030871	44.5833	1.69467
SPBC1198.04c;clean;II:179387-179439	0.0621469	0.0334928	0.0578947	0.105932	0.0902778	0.154472	0.116894	0.0511782	0.030871	112.167	1.30164
SPBC651.07;clean;II:1248606-1248691	0.420947	0.466848	0.501475	0.547137	0.605505	0.81307	0.655237	0.46309	0.030871	572.5	1.17137
SPBC32H8.09;clean;II:1468887-1468959	0.104895	0.0745342	0.137615	0.207547	0.171875	0.345133	0.241518	0.105681	0.030871	63.3333	1.4736
SPBC83.14c;clean;II:1535464-1535606	0.00557621	0.0127796	0.0325048	0.0380313	0.0529532	0.0344037	0.041796	0.0169535	0.030871	255.083	1.38478
SPBC28E12.03;clean;II:1839709-1839846	0.107861	0.117302	0.0898693	0.15534	0.16723	0.239923	0.187498	0.105011	0.030871	289.083	0.962952
SPBC2G2.11;clean;II:3455605-3455668	0.454545	0.272727	0.519231	0.651685	0.761194	0.663366	0.692082	0.415501	0.030871	36.75	1.65895
SPCC18B5.10c;clean;III:738705-738757	0.0319149	0.0171429	0.037594	0.114286	0.0661765	0.0762712	0.0855778	0.0288839	0.030871	74.1667	1.70114
SPCC1682.09c;clean;III:389218-389317	0.0577223	0.0568032	0.0591716	0.111111	0.104907	0.105516	0.107178	0.057899	0.0309154	297.333	0.965709
SPAC6C3.06c;clean;I:2332385-2332436	0.0185759	0.0380435	0.0160772	0.104651	0.0640394	0.0582524	0.0756477	0.0242322	0.030949	123.333	1.71318
SPAC3A11.06;clean;I:3461263-3461322	0.0909091	0.079646	0.190217	0.171731	0.225845	0.41349	0.270355	0.120257	0.0312141	237.75	1.42801
SPBC16E9.15;clean;II:1947040-1947097	0.0417755	0.034005	0.0571848	0.0836502	0.0569106	0.179903	0.106821	0.0443217	0.0313901	333.333	1.40653
SPCC1393.09c;clean;III:815819-815969	0.0202703	0.0678733	0.0674157	0.222222	0.172414	0.267442	0.220693	0.0518531	0.0315706	50.75	2.50102
SPAC2F3.18c;clean;I:3942364-3942505	0.029682	0.0244457	0.0298622	0.0367713	0.0515988	0.0966084	0.0616595	0.0279966	0.0316246	662	1.15132
SPCC1827.04;clean;III:2382630-2382701	0.141026	0.116505	0.106383	0.32	0.212121	0.71875	0.416957	0.121304	0.0316246	26.5	2.38399
SPAC23C11.04c;clean;I:2138844-2138897	0.0408163	0.148148	0.234043	0.391304	0.5	0.363636	0.418314	0.141002	0.0316267	20.6667	2.20387
SPCC5E4.10c;clean;III:651905-651972	0	0.0491803	0.0731707	0.181818	0.166667	0.333333	0.227273	0.0407837	0.0316267	18.3333	3.01691
SPBC660.16;clean;II:230679-231496	0.0213178	0.030648	0.0421221	0.0558069	0.0723645	0.0872834	0.0718183	0.0313626	0.0320241	3506.67	1.41707
SPAC4H3.05;clean;I:3833136-3833201	0.508197	0.358974	0.536232	0.693878	0.806452	0.653846	0.718058	0.467801	0.0322019	30.9167	1.61318
SPAC17C9.05c;clean;I:4490711-4490836	0.0483871	0.107692	0.0882353	0.153846	0.216216	0.240506	0.203523	0.0814382	0.0322019	48.9167	1.52619
SPAC1952.01;clean;I:4968537-4968764	0.0952381	0.0566667	0.10101	0.124294	0.171171	0.296137	0.197201	0.084305	0.0322019	215.667	1.32536
SPBC354.07c;clean;II:559474-560002	0.0700906	0.0593909	0.0528762	0.101105	0.0836791	0.144554	0.109779	0.0607859	0.0322019	748.25	0.881762
SPCC1393.09c;clean;III:816106-816178	0.0608899	0.0285171	0.0920502	0.238095	0.15	0.190283	0.192793	0.0604857	0.0322019	133.583	2.09229
SPCC126.03;clean;III:2121741-2121806	0.0316206	0.0185185	0.0245098	0.3	0.0769231	0.0615385	0.146154	0.024883	0.0322019	75.4167	2.23174
SPBC342.01c;clean;II:4200276-4200334	0.0414508	0.0497512	0.0588235	0.097561	0.0989011	0.260504	0.152322	0.0500085	0.0325799	81.5	1.66539
SPAC17H9.13c;clean;I:2028573-2028697	0.0632603	0.0420168	0.0598802	0.164609	0.16726	0.0693333	0.133734	0.0550525	0.0326382	186.583	1.36152
SPBC1271.03c;clean;II:367278-367330	0.240223	0.192771	0.24375	0.35514	0.33557	0.563758	0.418156	0.225582	0.0326382	75.8333	1.34021
SPAC29E6.08;clean;I:4416065-4416117	0.0919467	0.0953701	0.124581	0.144238	0.140935	0.511445	0.265539	0.103966	0.0326424	2415.25	1.77445
SPBC31F10.12;clean;II:3773678-3773794	0.0336037	0.0237691	0.0425532	0.128788	0.0803859	0.0712121	0.093462	0.0333087	0.0326424	331.75	1.52082
SPAC11E3.04c;clean;I:5287556-5287613	0.00771388	0.00422961	0.00609756	0.0109409	0.0121753	0.0212604	0.0147922	0.00601368	0.0332912	654.667	1.38435
SPCC74.01;known-exon;III:1924920-1924973	0.0166667	0.0135823	0.0232558	0.0247525	0.0554415	0.0513595	0.0438512	0.0178349	0.0335024	238.917	1.36529
SPAC8C9.14;clean;I:3666036-3666133	0.0875668	0.0867085	0.0789125	0.108904	0.140712	0.240175	0.163264	0.0843959	0.0336649	782.417	1.04713
SPBC15D4.14;clean;II:3035353-3035409	0.0176991	0.0169492	0.0493827	0.107143	0.196078	0.0441176	0.11578	0.0280103	0.0338079	40.5833	2.21045
SPAC31A2.10;clean;I:406168-406267	0.108333	0.04	0.0636364	0.269231	0.193548	0.128571	0.197117	0.0706566	0.0338643	47	1.67728
SPCP31B10.04;clean;III:527665-527750	0.0453858	0.0399516	0.0532915	0.106087	0.0657673	0.126722	0.0995253	0.0462096	0.0341539	304.667	1.14008
SPBC15C4.01c;clean;II:2237394-2237467	0.134615	0.0773481	0.0648148	0.346154	0.242857	0.202247	0.263753	0.0922594	0.0341947	54.6667	1.68646
SPCC1393.09c;clean;III:816247-816393	0.0163934	0.0152672	0.0188679	0.157895	0.106667	0.0333333	0.0992982	0.0168428	0.034196	97.4167	2.26067
SPAC343.08c;clean;I:1653606-1653723	0.110465	0.0744681	0.14433	0.184466	0.22314	0.330709	0.246105	0.109754	0.0345522	67.3333	1.5454
SPAC23D3.09;clean;I:4355096-4355172	0.0242424	0.0217391	0.0185185	0.102564	0.0857143	0.0833333	0.0905372	0.0215	0.034652	52.1667	2.12231
SPAC14C4.10c;clean;I:5246610-5246672	0.188285	0.181159	0.243363	0.286082	0.321918	0.352941	0.320314	0.204269	0.0347703	164.583	0.896746
SPAC27E2.10c;clean;I:4034516-4034577	0.027668	0.024055	0.0327869	0.144	0.0530303	0.0507246	0.082585	0.02817	0.0347746	93.5	1.63981
SPBC16E9.10c;clean;II:1934025-1934086	0.00775194	0	0.0210526	0.027027	0.130435	0.0208333	0.0594317	0.00960152	0.0351144	42.25	3.01555
SPCC895.09c;clean;III:1020708-1020767	0.0577778	0.0230769	0.0362694	0.107692	0.154639	0.07	0.110777	0.0390414	0.0351144	78.3333	1.64208
SPAC806.08c;clean;I:250549-250606	0.00884956	0.0366972	0.0545455	0.173913	0.2	0.0980392	0.157317	0.0333641	0.0351203	31.75	2.50262
SPAC9G1.04;clean;I:1976129-1976205	0.0503979	0.0467405	0.0412698	0.0626741	0.0810235	0.222376	0.122024	0.0461361	0.0351203	381.417	1.46506
SPAC1556.08c;clean;I:3807775-3807830	0.0199134	0.02855	0.011215	0.0479452	0.0486772	0.0631579	0.0532601	0.0198928	0.0356946	475.5	1.37706
SPAC823.16c;clean;I:2610291-2610347	0.0506329	0.103896	0.0289855	0.0952381	0.189474	0.435484	0.240065	0.0611715	0.035805	37.0833	2.18529
SPAC8F11.07c;clean;I:2865640-2865695	0	0.0183486	0.0444444	0.08	0.206897	0.0857143	0.124204	0.020931	0.035805	25.75	2.92891
SPAC1142.07c;clean;I:3639264-3639385	0.0182482	0.0264901	0.0541872	0.113208	0.10274	0.119874	0.11194	0.0329751	0.035805	124.917	2.05472
SPAC27E2.10c;clean;I:4034949-4035090	0.0858726	0.0647773	0.075718	0.181818	0.194656	0.0909091	0.155795	0.075456	0.035805	169.917	1.1483
SPBC3B9.08c;clean;II:4002491-4002543	0.0521739	0.053125	0.0939597	0.21875	0.178218	0.142857	0.179942	0.0664195	0.035805	83.0833	1.65535
SPCC830.10;clean;III:2201524-2201628	0.0132275	0.0125261	0.0243056	0.0325203	0.0414938	0.0588235	0.0442792	0.0166864	0.035805	162.917	1.58348
SPCC1235.10c;clean;III:198970-199028	0.0909091	0.0357143	0.0729167	0.157143	0.17284	0.388889	0.239624	0.0665133	0.0358753	40.25	1.94176
SPAC637.05c;clean;I:4548474-4548567	0.0113507	0.010427	0.0132325	0.025355	0.0147783	0.0343171	0.0248168	0.0116701	0.0358765	901.833	1.06057
SPAC227.11c;clean;I:515082-515221	0.157895	0.0506329	0.108108	0.333333	0.240506	0.335938	0.303259	0.105545	0.0359667	50.3333	2.0179
SPAC1687.11;clean;I:922518-922570	0.140351	0.139303	0.0836502	0.3625	0.287037	0.290323	0.313287	0.121102	0.0359667	115.083	1.61624
SPAC27D7.08c;clean;I:4522676-4522754	0.140845	0.15	0.222222	0.675	0.568182	0.196078	0.479753	0.171022	0.0361712	27.5833	2.12192
SPBC428.12c;clean;II:468198-468259	0.00995575	0.0166493	0.0215983	0.0322275	0.0421053	0.034565	0.0362992	0.0160678	0.0364272	501.25	1.2257
SPBC21.04;clean;II:3219731-3219868	0.0177515	0.0439024	0	0.0851064	0.25	0.127119	0.154075	0.0205513	0.0365451	55.9167	2.62697
SPAC30D11.13;clean;I:1094560-1094615	0.0814815	0.0479452	0.0215827	0.15625	0.192771	0.0927835	0.147268	0.0503365	0.0366875	55.3333	1.66985
SPBC1604.21c;clean;II:3888701-3888759	0.043257	0.0465587	0.0270936	0.0542636	0.0822981	0.174497	0.103686	0.0389698	0.0366875	277.25	1.54766
SPAC18B11.10;clean;I:301263-301435	0.00280112	0.00240385	0.0117647	0.0288462	0.0258065	0.0125	0.0223842	0.00565656	0.0368204	155.917	2.08161
SPAC167.04;clean;I:1554292-1554380	0.0524017	0.0613333	0.0511628	0.106667	0.123348	0.20603	0.145348	0.054966	0.0369953	116.25	1.54057
SPAC2G11.07c;clean;I:821118-821376	0.0172414	0.0114979	0.0133047	0.0269113	0.0216606	0.0318504	0.0268074	0.0140147	0.0370436	1153.5	0.95956
SPCC1259.04;clean;III:1041513-1041567	0.058427	0.0487329	0.0329114	0.0805687	0.087108	0.156028	0.107902	0.0466904	0.0372698	177.75	1.31951
SPBC1709.20;clean;II:1112987-1113044	0.0133333	0.0114943	0.0769231	0.148148	0.159091	0.130435	0.145891	0.0339169	0.0374185	26.75	2.45943
SPAC22E12.13c;clean;I:5044231-5044478	0.0654879	0.0460974	0.0380135	0.084048	0.0889193	0.0972405	0.0900693	0.0498663	0.0374992	595.167	0.940845
SPAC589.12;clean;I:3110323-3110507	0.188679	0.177953	0.181019	0.245839	0.270483	0.529319	0.348547	0.18255	0.0375601	345.25	1.16039
SPCC576.05;clean;III:2089517-2089618	0.060241	0.0576923	0.103448	0.220183	0.178082	0.128492	0.175586	0.0737938	0.0375601	79.4167	1.39741
SPAC1F7.04;clean;I:4224250-4224581	0.0420561	0.041232	0.04875	0.0628726	0.0637959	0.0933718	0.0733467	0.0440127	0.0377356	898.833	0.780679
SPBC3E7.10;clean;II:2679157-2679217	0	0.00520833	0	0.0142857	0.00909091	0.0603448	0.0279072	0.00173611	0.0377356	60.8333	3.65917
SPAC6F12.14;clean;I:1340533-1340825	0.208333	0.272727	0.267606	0.511111	0.423077	0.534483	0.489557	0.249555	0.0378997	36.9167	1.52911
SPAC890.06;clean;I:5012020-5012076	0.0429448	0.0219595	0.0319635	0.0729167	0.0539359	0.0746888	0.0671804	0.0322892	0.0378997	271.917	1.11334
SPCC576.05;clean;III:2089052-2089273	0.399015	0.340426	0.58011	0.682171	0.672043	0.623256	0.659156	0.43985	0.0378997	95.75	1.33133
SPAC29E6.01;clean;I:4402313-4402364	0.075	0.0338983	0.0238095	0.142857	0.153846	0.34375	0.213484	0.0442359	0.037938	23.4167	2.42656
SPBC11G11.07;clean;II:1766249-1766300	0.0836735	0.11032	0.0789474	0.168116	0.148837	0.182609	0.166521	0.0909804	0.037943	219	0.962525
SPAC22G7.02;clean;I:731550-731615	0.0280374	0.0169492	0.0114943	0.0285714	0.0779221	0.15625	0.0875812	0.0188269	0.0381699	43.5833	2.24989
SPAC5D6.05;clean;I:1504174-1504227	0.0385757	0.00961538	0.00958466	0.0363636	0.0465116	0.120482	0.0677857	0.0192586	0.0381699	133.083	2.16737
SPBC19G7.03c;clean;II:2349095-2349218	0.00552094	0.00472029	0.00331357	0.00932106	0.0089172	0.0092836	0.00917395	0.00451826	0.0381699	7591.67	1.01385
SPAC29E6.01;clean;I:4402143-4402218	0.038961	0.0222222	0.0666667	0.166667	0.135135	0.0930233	0.131608	0.0426166	0.0382088	47.5833	1.87816
SPCC584.11c;clean;III:1512702-1513173	0.0231425	0.0256233	0.0175299	0.0400235	0.0372771	0.0770855	0.0514621	0.0220986	0.0382088	1029.83	1.1053
SPAC1952.08c;clean;I:4980486-4980561	0.0316027	0.0335821	0.0158228	0.0994152	0.106599	0.0526316	0.0862153	0.0270025	0.0382955	165.5	1.55594
SPBC365.10;clean;II:2512760-2512815	0.097561	0.0772532	0.028169	0.22093	0.125	0.217822	0.187917	0.0676611	0.0386066	68.5	1.60317
SPCC11E10.07c;clean;III:1465600-1465655	0.0710843	0.0454545	0.0428571	0.0865513	0.0816104	0.275616	0.147926	0.053132	0.03883	452.583	1.82871
SPAC4D7.04c;clean;I:5357502-5357557	0.0333839	0.0189781	0.025641	0.0631068	0.0620915	0.0581717	0.0611233	0.026001	0.0389145	230.25	1.28
SPAC17A2.13c;clean;I:3583995-3584712	0.119952	0.10766	0.109142	0.164975	0.167322	0.233912	0.188736	0.112251	0.0389356	1275.33	0.904492
SPAC323.04;clean;I:3912916-3913096	0.0642023	0.0870968	0.0685185	0.110964	0.130879	0.274849	0.172231	0.0732725	0.03915	380.5	1.48791
SPAC26H5.09c;clean;I:4138718-4138979	0.035004	0.0403439	0.0463646	0.0971609	0.110155	0.0768059	0.0947072	0.0405708	0.03915	860.583	1.25275
SPAC824.06;clean;I:1695199-1695252	0.0523139	0.0381125	0.0230947	0.0572792	0.0697211	0.175824	0.100942	0.0378404	0.0393445	230.5	1.40296
SPAC1805.17;clean;I:2804121-2804387	0.104235	0.100601	0.10828	0.173352	0.134727	0.365248	0.224443	0.104372	0.0393445	346.333	1.34028
SPBC32H8.10;clean;II:1470955-1471075	0.113744	0.104235	0.184049	0.258621	0.312977	0.247253	0.27295	0.134009	0.0393445	92.5	1.35844
SPBC26H8.05c;clean;II:3955236-3955289	0.0442478	0.031746	0.0381679	0.0742857	0.103448	0.131579	0.103104	0.0380539	0.0393445	75	1.52845
SPCC132.02;clean;III:1329610-1329677	0.027027	0	0.0746269	0.193548	0.15625	0.104478	0.151425	0.0338846	0.0393751	31.8333	2.49185
SPAC24H6.05;clean;I:482185-482285	0.119718	0.0625	0.112782	0.179641	0.221557	0.242991	0.214729	0.0983334	0.0395566	74.3333	1.34238
SPAC227.11c;clean;I:515482-515533	0.0923913	0.0883721	0.132911	0.247191	0.227273	0.256158	0.24354	0.104558	0.0395566	81.75	1.51141
SPAC31G5.02;clean;I:2991271-2991497	0.0531697	0.0320151	0.0595855	0.0949721	0.11583	0.0925926	0.101132	0.0482568	0.0395566	176.167	1.20067
SPCC285.08;clean;III:1809913-1809983	0.0120482	0.00470588	0.0153846	0.0434783	0.0299003	0.0202429	0.0312072	0.0107129	0.0395566	167.333	1.57522
SPCC1919.01;clean;III:2204868-2204965	0.031746	0.0245399	0.0125	0.0212766	0.141304	0.0851064	0.0825624	0.0229286	0.0395566	52.9167	2.23376
SPCC11E10.07c;clean;III:1465795-1465852	0.038893	0.0329218	0.0170118	0.0490597	0.0561224	0.139949	0.0817104	0.0296089	0.0395711	758.25	1.65198
SPBC947.03c;clean;II:676908-677056	0.0732323	0.0789474	0.0892388	0.129278	0.161677	0.196682	0.162546	0.0804728	0.0395802	190.833	1.20857
SPCC777.10c;clean;III:1615188-1615435	0.0285714	0.0546875	0.0672269	0.108696	0.121387	0.162963	0.131015	0.0501619	0.0396064	66.5	1.47185
SPBC16C6.02c;clean;II:4331793-4331855	0.0431034	0.0808824	0.038835	0.0862944	0.121359	0.314286	0.17398	0.0542736	0.0397527	83.5833	1.91378
SPAC1D4.06c;clean;I:648501-648613	0.0590909	0.0526316	0.0386473	0.09	0.150943	0.17	0.136981	0.0501233	0.0397829	91.5833	1.67651
SPAC4C5.01;clean;I:1192841-1192915	0.0869565	0.142857	0.120301	0.3	0.197279	0.276596	0.257958	0.116705	0.0397829	66.3333	1.33252
SPAC29A4.14c;clean;I:5120333-5120440	0.0141844	0.0120482	0.0104167	0.0612245	0.12	0.0412371	0.0741539	0.0122164	0.0397829	49.9167	2.49943
SPAC6F12.07;clean;I:1321841-1321902	0.0377907	0.0301291	0.0383653	0.0473373	0.0526726	0.10699	0.069	0.0354284	0.0400846	1204.75	0.992661
SPCC132.02;clean;III:1329176-1329233	0.114428	0.0897959	0.0621118	0.196721	0.180851	0.363057	0.246877	0.0887785	0.0402037	76.5833	1.93325
SPBC15C4.02;clean;II:2240344-2240436	0.127168	0.160714	0.122302	0.310924	0.235714	0.276596	0.274411	0.136728	0.0406231	69.4167	1.22843
SPAC2G11.03c;clean;I:813472-813558	0.0506757	0.0588235	0.0538033	0.105485	0.0834646	0.175926	0.121625	0.0544342	0.0406657	259	1.12947
SPAPB17E12.10c;clean;I:1282167-1282340	0.125926	0.0656934	0.0782609	0.189873	0.320513	0.142857	0.217748	0.0899601	0.0406893	51.1667	1.5064
SPAC23C11.01;clean;I:2134096-2134149	0.0634921	0.0449438	0.074	0.119639	0.163732	0.108359	0.130577	0.060812	0.0407545	234.083	1.28965
SPAC15F9.03c;clean;I:2401371-2401440	0.0164051	0.0138672	0.0136545	0.0215937	0.0214157	0.0392989	0.0274361	0.0146423	0.0411025	2839.08	0.916468
SPBC11G11.04;clean;II:1762652-1762712	0.0351759	0.0350649	0.0552846	0.0698113	0.065053	0.127753	0.0875392	0.0418418	0.0411145	302.25	1.08529
SPCC1620.12c;clean;III:2169715-2169780	0.152466	0.128889	0.178571	0.248677	0.295359	0.578947	0.374328	0.153309	0.0411927	96.3333	1.52743
SPBP23A10.02;known-exon;II:2000085-2000165	0.0263158	0.0443925	0.0570342	0.12	0.0916335	0.0769231	0.0961855	0.0425808	0.0412827	144.25	1.26563
SPAC23D3.16;clean;I:4365734-4365788	0.016129	0.111111	0.0769231	0.305556	0.172414	0.233333	0.237101	0.0680544	0.0413976	20.8333	2.21162
SPAC630.11;clean;I:366891-366967	0.0595463	0.044739	0.0414079	0.0785928	0.0691964	0.234127	0.127305	0.0485644	0.0416013	555.583	1.26224
SPBP22H7.06;clean;II:1444675-1444777	0.632302	0.609677	0.671975	0.791209	0.78012	0.927273	0.832867	0.637985	0.0416013	145	1.39831
SPCC1682.03c;clean;III:377897-377951	0.230769	0.290323	0.28125	0.4	0.571429	0.921053	0.630827	0.267447	0.0416828	20.0833	2.57154
SPBC17G9.08c;clean;II:2184098-2184222	0.019685	0.0141509	0.0269608	0.0314286	0.0309524	0.0972851	0.053222	0.0202656	0.0422815	230.333	1.56982
SPBC8D2.01;clean;II:1358925-1359482	0.128975	0.152091	0.13278	0.203463	0.213208	0.237975	0.218215	0.137949	0.0423608	362.333	0.793465
SPAC644.11c;clean;I:2693106-2693185	0.0542299	0.0481928	0.0677507	0.156028	0.102804	0.0984848	0.119106	0.0567245	0.0431142	191.833	1.16757
SPBC15C4.01c;clean;II:2237187-2237250	0.0776256	0.0485075	0.0725389	0.174419	0.134615	0.163636	0.157557	0.066224	0.0431142	86.25	1.4368
SPAC167.02;clean;I:1557843-1557897	0.115385	0.0803571	0.144928	0.246914	0.240964	0.315789	0.267889	0.113556	0.0431474	40	1.55365
SPBC19G7.19;clean;II:2379885-2379936	0.0257437	0.0236626	0.0192813	0.0319001	0.037694	0.16573	0.0784415	0.0228959	0.0432626	627	1.99208
SPAC3G6.05;clean;I:5389091-5389155	0.019244	0.0210843	0.023374	0.0305067	0.0486548	0.0481696	0.0424437	0.0212341	0.0432633	778.083	1.0258
SPBC11G11.02c;clean;II:1760161-1760231	0.0353982	0.0299401	0	0.186047	0.127273	0.0543478	0.122556	0.0217794	0.0432633	46.5	2.23045
SPAC18G6.03;clean;I:2216241-2216485	0.090216	0.0960187	0.0926518	0.139219	0.157969	0.185185	0.160791	0.0929622	0.0433859	342.083	0.891741
SPAPB1E7.06c;clean;I:3299548-3299632	0.308333	0.259259	0.244681	0.553191	0.444444	0.537313	0.51165	0.270758	0.0435791	46.8333	1.45663
SPBC36.08c;clean;II:857842-857904	0.0415512	0.0130208	0.05	0.0364583	0.126087	0.102767	0.0884374	0.0348574	0.0435791	140	1.57487
SPBC36.05c;clean;II:849588-849639	0.00221239	0.0035524	0.00257732	0.00930233	0.00600601	0.0296296	0.0149793	0.0027807	0.0437411	185.083	2.3805
SPCC1906.01;clean;III:2012613-2012829	0.0679012	0.0728395	0.0836768	0.125786	0.109897	0.169082	0.134922	0.0748059	0.0439243	1336.08	0.895386
SPAC56F8.11;clean;I:1146041-1146109	0.0519878	0.0629213	0.0585366	0.0833333	0.172185	0.337004	0.197508	0.0578152	0.0439347	142.833	2.48706
SPAC17A5.07c;clean;I:1765113-1765167	0.0212766	0.015748	0.0461538	0.0333333	0.108696	0.162791	0.101607	0.0277262	0.0439347	37.6667	2.31681
SPBC6B1.05c;clean;II:2635352-2635412	0.0674157	0.103448	0.113208	0.234375	0.202532	0.275362	0.237423	0.0946905	0.0440763	36.75	1.61213
SPCC11E10.09c;clean;III:1472300-1472366	0.0434783	0.0615385	0.108696	0.266667	0.225806	0.318182	0.270218	0.0712375	0.0440763	18.75	2.25646
SPBC2A9.05c;clean;II:2956904-2956965	0.0851064	0.0907473	0.0647182	0.112971	0.154762	0.32	0.195911	0.0801906	0.0441112	225.5	1.2529
SPBC409.13;clean;II:1165522-1165809	0.0301291	0.0310881	0.0398749	0.0684818	0.0523842	0.0537445	0.0582035	0.0336974	0.0444206	671.083	0.828422
SPBC2F12.05c;clean;II:1729232-1729477	0.0638298	0.0833333	0.0865385	0.207317	0.149123	0.342246	0.232895	0.0779005	0.0445821	63.4167	1.99594
SPAC607.05;clean;I:2043954-2044008	0.0454854	0.0286797	0.0379839	0.0581959	0.064006	0.147846	0.0900161	0.037383	0.0446018	730.583	1.51074
SPCC736.12c;clean;III:338178-338231	0.0173913	0.0233645	0.043956	0.0675676	0.0860927	0.0591716	0.070944	0.0282373	0.0449702	91.1667	1.44236
SPCC18B5.10c;clean;III:739166-739228	0.275	0.307692	0.303571	0.674419	0.490196	0.590909	0.585175	0.295421	0.0453605	26	1.69424
SPAC4F10.02;clean;I:4833160-4833256	0.20403	0.205882	0.200637	0.292398	0.289417	0.440529	0.340781	0.203517	0.0453803	195.333	1.04029
SPAPB1A10.10c;clean;I:1881478-1881829	0.35	0.347305	0.287356	0.572917	0.503876	0.630769	0.569187	0.328221	0.0455693	60.75	1.39504
SPAC1093.04c;clean;I:4617281-4617352	0.00561798	0.0083682	0.0365854	0.0588235	0.0733945	0.0408163	0.0576781	0.0168572	0.0455693	71.3333	1.97314
SPCC63.03;clean;III:839404-839461	0.0517928	0.0631579	0.0387931	0.105442	0.129477	0.0915751	0.108831	0.0512479	0.0455693	141.5	1.18062
SPCC18.15;clean;III:1983641-1984125	0.110159	0.0973236	0.110661	0.207852	0.201493	0.128162	0.179169	0.106048	0.0455693	328.5	0.845118
SPAC4G9.14;clean;I:2280882-2280991	0.0827068	0.0665434	0.0526316	0.101099	0.171492	0.271493	0.181361	0.0672939	0.0457166	200.583	1.41597
SPBC56F2.14;clean;II:4126072-4126145	0.0974843	0.129771	0.143519	0.22541	0.181416	0.329365	0.245397	0.123591	0.0457233	137.417	1.24771
SPAC16E8.15;clean;I:3528385-3528453	0.015508	0.0138133	0.0194611	0.0684327	0.0505201	0.0277981	0.0489169	0.0162608	0.0460928	674	1.43133
SPAC1687.21;clean;I:942296-942450	0.026455	0.0362105	0.0335231	0.0564935	0.0647564	0.062004	0.0610846	0.0320629	0.0461329	928.917	0.967104
SPAC1851.03;clean;I:4502789-4502994	0.0295405	0.0375587	0.0205628	0.058	0.0545455	0.0602637	0.057603	0.0292206	0.0461329	382.833	0.995156
SPAC3G6.05;clean;I:5389253-5389322	0.0158252	0.0199039	0.0191441	0.0259009	0.0355478	0.0575035	0.0396507	0.0182911	0.0461329	715.833	1.10462
SPBC713.10;clean;II:886664-886729	0.0393013	0.0367893	0.037594	0.157895	0.101449	0.112583	0.123976	0.0378949	0.0461329	79.75	1.81658
SPAC17G8.08c;clean;I:2356154-2356425	0.0440476	0.0388994	0.0384168	0.0817236	0.0619579	0.179331	0.107671	0.0404546	0.0468678	380.167	1.24668
SPBC11B10.02c;clean;II:1489541-1489596	0.0252747	0.0140977	0.0108368	0.0253492	0.0347222	0.049581	0.0365508	0.0167364	0.0468829	927.833	1.10197
SPAC1B3.01c;clean;I:4927003-4927095	0.0159787	0.01069	0.0207337	0.0344828	0.037123	0.0378378	0.0364812	0.0158008	0.0468912	289.083	1.32817
SPAC6B12.10c;clean;I:2430459-2430543	0.078125	0.0555556	0.111111	0.233333	0.185185	0.30303	0.240516	0.0815972	0.0470617	22.5833	1.94832
SPAC637.04;clean;I:4544233-4544289	0.0710059	0.0638298	0.0651163	0.118081	0.101877	0.208617	0.142858	0.0666507	0.0470617	211.583	1.29596
SPAC23C4.12;clean;I:1049198-1049364	0.120388	0.073724	0.0782609	0.155738	0.132629	0.230274	0.17288	0.0907911	0.0471016	298.917	1.01587
SPAC30D11.06c;clean;I:1108703-1108758	0.0748299	0.0625	0.168067	0.142857	0.218978	0.377778	0.246538	0.101799	0.0472685	66.8333	1.51284
SPCC285.12;clean;III:1818473-1818527	0.0352155	0.0170896	0.0137615	0.0534459	0.0417537	0.0787589	0.0579862	0.0220222	0.0472685	651	1.49662
SPBC16E9.19;clean;II:1923540-1923599	0.0414487	0.0367428	0.0374745	0.0504348	0.0525984	0.214072	0.105702	0.0385553	0.0473206	1334.58	1.34188
SPAC31G5.12c;clean;I:3008795-3009159	0.0875	0.0889831	0.078534	0.15873	0.140594	0.199546	0.16629	0.0850057	0.0473529	159.25	1.08988
SPAC1F3.09;clean;I:635235-635348	0.0592593	0.0480905	0.048	0.0701914	0.0926194	0.151163	0.104658	0.0517833	0.0476077	445.5	1.02897
SPBC29A3.14c;clean;II:2065796-2065852	0.0925926	0.031746	0.0540541	0.181818	0.428571	0.142857	0.251082	0.0594642	0.0477392	17.25	2.53194
SPAC17A5.08;clean;I:1767710-1767783	0.0251497	0.0206398	0.0335664	0.0411392	0.0395095	0.09125	0.0572996	0.026452	0.0478616	390.417	1.24561
SPBC1709.16c;known-exon;II:1131823-1131978	0.174312	0.20438	0.227273	0.344828	0.348315	0.471429	0.38819	0.201988	0.0479287	47.75	1.31686
SPAC15E1.06;clean;I:3727525-3727603	0.0330189	0.0302419	0.0290557	0.0502283	0.0461538	0.12549	0.0739575	0.0307722	0.0481342	177.667	1.30249
SPCC1494.09c;clean;III:2343437-2343505	0.1125	0.131915	0.141026	0.178392	0.206226	0.300733	0.22845	0.12848	0.0482013	169.167	0.99672
SPAC6G9.01c;clean;I:3241570-3241654	0.0898204	0.12	0.0839695	0.16	0.184783	0.287234	0.210672	0.0979299	0.0484615	59.0833	1.32665
SPAC227.16c;clean;I:528064-528123	0.14214	0.136364	0.118397	0.212766	0.192208	0.242967	0.21598	0.1323	0.0487194	246.333	0.848487
SPBC354.02c;clean;II:546152-546330	0.00944969	0.00519603	0.00906892	0.0147059	0.014293	0.0194175	0.0161388	0.00790488	0.0489029	886.333	1.04428
SPCC1235.04c;clean;III:181776-181829	0.172269	0.187755	0.192913	0.315789	0.269103	0.53012	0.371671	0.184312	0.0489664	119.333	1.2301
SPBC3D6.08c;clean;II:1284662-1284739	0.0751445	0.0208333	0.0531915	0.270833	0.115385	0.162602	0.18294	0.0497231	0.0491	56.8333	2.0739
SPCP1E11.02;clean;III:2393087-2393141	0.0864865	0.0536913	0.104839	0.230769	0.151515	0.155556	0.17928	0.0816722	0.0491794	74	1.28855
SPAC1B3.13;clean;I:4951565-4951736	0.0523364	0.0528423	0.0351307	0.0610329	0.0839416	0.116006	0.0869934	0.0467698	0.0492753	473.75	0.969573
SPAC3H8.10;clean;I:609820-609883	0.0176498	0.0157233	0.0167683	0.033714	0.0244104	0.0487047	0.0356097	0.0167138	0.049483	1151.33	1.16709
SPCC1919.01;clean;III:2205484-2205548	0.0652174	0.0483871	0.0550459	0.1	0.152542	0.217391	0.156645	0.0562168	0.049483	40	1.64371
SPBC3B9.18c;clean;II:4021428-4021486	0.0291667	0.0528169	0.0437158	0.0671141	0.0863309	0.2125	0.121982	0.0418998	0.049611	102.917	1.85622
SPCPJ732.02c;clean;III:705176-705227	0.0120192	0.0207469	0.0234987	0.0629139	0.0626151	0.0250569	0.0501953	0.0187549	0.049611	213.75	1.45814
SPCPB16A4.04c;clean;III:952033-952090	0.0406977	0.0497738	0.134831	0.208333	0.210526	0.149425	0.189428	0.075101	0.049611	56.1667	1.74795
SPAC1F3.05;clean;I:623305-623374	0.0758123	0.0574324	0.0408922	0.0915033	0.116541	0.292237	0.166761	0.0580456	0.0497141	241.167	1.38365
SPAC13G7.01c;clean;I:2293754-2293810	0.079646	0.0978261	0.15493	0.207547	0.283582	0.315789	0.268973	0.110801	0.0497141	36.1667	1.62472
SPAC1B1.04c;clean;I:3545250-3545314	0.0453074	0.0489297	0.0528053	0.0887372	0.0835913	0.13615	0.102826	0.0490141	0.0497141	147.333	1.09154
SPAC19G12.14;clean;I:4074126-4074179	0.0226244	0	0.0348259	0.030426	0.057947	0.104727	0.0643665	0.0191501	0.0497141	241.083	2.25011
SPAC16.02c;clean;I:4426736-4426792	0.0206388	0.0204356	0.0140315	0.0361079	0.0369831	0.0371134	0.0367348	0.0183686	0.0497141	1600.08	0.996294
SPBC2D10.14c;clean;II:2994730-2994785	0.137931	0.0810811	0.166667	0.375	0.380952	0.434783	0.396912	0.12856	0.0497141	14.5	2.1375
SPCC31H12.07;clean;III:634560-634619	0.0163385	0.0184975	0.0114416	0.0289148	0.0248738	0.0298574	0.027882	0.0154259	0.0497141	1241.83	0.843253
SPAC19G12.01c;clean;I:4043657-4043748	0.105263	0.0813008	0.129771	0.253968	0.170213	0.359375	0.261185	0.105445	0.0505474	47.5	1.48227
SPAC24H6.09;clean;I:472802-472857	0.16087	0.145704	0.114641	0.209774	0.175803	0.42115	0.268909	0.140405	0.0509537	432.667	1.21184
SPAC3G6.11;clean;I:5399752-5399817	0.0206186	0.0612245	0.138298	0.135135	0.341463	0.217391	0.23133	0.0733803	0.0511591	36.5833	2.02783
SPAC16E8.04c;clean;I:3506093-3506152	0.00455581	0.0133333	0.0140187	0.0151515	0.0340633	0.0382166	0.0291438	0.0106359	0.0512218	198.417	1.52193
SPBC887.05c;clean;II:3549786-3549876	0.116438	0.0745856	0.141667	0.228916	0.191304	0.348684	0.256301	0.110897	0.0512218	145.5	1.73006
SPAC15A10.13;clean;I:3713319-3713378	0.0555556	0.039604	0.0634921	0.263158	0.181818	0.117647	0.187541	0.0528839	0.0513755	26.9167	2.10553
SPAC222.16c;clean;I:980026-980092	0.0773196	0.0651163	0.0839161	0.2375	0.1875	0.114286	0.179762	0.0754507	0.0516607	69.1667	1.4855
SPAC6B12.13;clean;I:2436241-2436466	0.00787402	0.018018	0.0352113	0.0588235	0.0471698	0.0954198	0.0671377	0.0203678	0.0516607	99.9167	2.19175
SPAC8F11.07c;clean;I:2865151-2865209	0.258065	0.291005	0.382353	0.525641	0.547368	0.5	0.524336	0.310474	0.0516607	62.0833	1.34484
SPBC13A2.03;clean;II:3403940-3404123	0.00854701	0.0140318	0.0111111	0.0213115	0.0188425	0.0502513	0.0301351	0.01123	0.0516607	395.5	1.26429
SPCC162.07;clean;III:1573733-1574257	0.296073	0.182045	0.190476	0.324324	0.369048	0.429043	0.374138	0.222865	0.0516607	148.5	1.10181
SPBC36.08c;clean;II:857710-857761	0.0534521	0.077821	0.0892857	0.104603	0.124555	0.238245	0.155801	0.0735196	0.0518432	178.167	1.31031
SPBC1709.14;clean;II:1126954-1127029	0.15	0.175439	0.25	0.416667	0.478261	0.578947	0.491292	0.191813	0.052008	15.5833	2.08246
SPBC8D2.07c;clean;II:1374625-1374683	0.0806452	0.0685805	0.0626087	0.118765	0.12601	0.219512	0.154762	0.0706115	0.052008	257.25	1.14944
SPCC1840.10;clean;III:2277926-2277980	0.115385	0.057971	0	0.230769	0.121951	0.4	0.250907	0.0577852	0.052008	22.6667	2.24215
SPBC32F12.06;clean;II:2795144-2795201	0.0504202	0.0650407	0.0596206	0.114754	0.101382	0.112971	0.109702	0.0583605	0.0524155	144.5	0.986827
SPBC776.09;clean;II:3191751-3191802	0.0880713	0.0586011	0.0986486	0.110801	0.119379	0.189189	0.13979	0.0817737	0.0526153	505.417	0.902772
SPAC31A2.10;clean;I:406032-406133	0.193798	0.0785714	0.160494	0.469388	0.311475	0.238806	0.33989	0.144288	0.05284	43.9167	1.58207
SPAC1F3.04c;clean;I:621852-621988	0.0729614	0.102881	0.106667	0.197531	0.219512	0.21831	0.211784	0.0941696	0.0530067	77.5833	1.40724
SPAC24H6.01c;clean;I:490262-490337	0.030445	0.027027	0.0227273	0.0341463	0.0816777	0.0948276	0.0702172	0.0267331	0.053206	199.917	1.37284
SPAC1805.15c;clean;I:2799995-2800052	0.136842	0.0860215	0.0967742	0.261905	0.261682	0.25	0.257862	0.106546	0.053206	49.4167	1.51109
SPBC1539.10;clean;II:4380631-4380753	0.032491	0.0210843	0.0248447	0.0666667	0.156863	0.0944882	0.106006	0.02614	0.053206	81.5	2.14909
SPBC6B1.09c;clean;II:2650818-2650877	0.282828	0.234694	0.4375	0.646154	0.574468	0.570175	0.596932	0.318341	0.0533216	39.25	1.80723
SPCC970.04c;clean;III:508870-508935	0.0601719	0.049697	0.0658436	0.092723	0.083739	0.115629	0.0973637	0.0585708	0.053391	409.833	0.782289
SPAC19G12.17;clean;I:4066858-4066942	0.231788	0.283708	0.229008	0.442623	0.433566	0.461847	0.446012	0.248168	0.0534336	119.5	1.2837
SPAC890.06;clean;I:5011864-5011915	0.0576369	0.0252874	0.0298063	0.0538373	0.0545267	0.166439	0.0916011	0.0375768	0.0534336	401.083	1.30687
SPBC106.20;clean;II:417399-417459	0.107143	0.1	0.15	0.288462	0.178571	0.377778	0.281604	0.119048	0.0534336	36.4167	1.52505
SPBC557.04;clean;II:2492147-2492219	0.0169492	0.00844595	0.0245536	0.0254083	0.0402802	0.0390625	0.034917	0.0166496	0.0534336	267.083	1.16039
SPAC20G4.06c;clean;I:4826023-4826074	0.00856468	0.00687792	0.00739176	0.012706	0.00908521	0.0315217	0.017771	0.00761145	0.0534411	1596.83	1.20247
SPCC24B10.06;clean;III:910998-911063	0.0164063	0.0176871	0.0177515	0.031941	0.0275278	0.0340748	0.0311812	0.0172816	0.0537415	796.917	0.875123
SPAC6F6.15;clean;I:2762585-2762661	0.0290698	0.0348451	0.0352628	0.0472019	0.0440415	0.117207	0.0694835	0.0330592	0.0539416	950.583	1.098
SPAC732.01;clean;I:2057837-2057892	0.0821918	0.0866511	0.0513699	0.14321	0.136364	0.164706	0.148093	0.0734042	0.0541063	193.333	1.06627
SPBC215.03c;clean;II:4029090-4029164	0.323529	0.181818	0	0.555556	0.56	0.709677	0.608411	0.168449	0.0542685	13.75	2.6382
SPAC1296.01c;clean;I:709644-709744	0.0483029	0.0535948	0.0541012	0.104787	0.0686275	0.105088	0.0928342	0.0519996	0.0545036	400.083	0.877349
SPAP8A3.09c;clean;I:5331318-5331379	0.0177253	0.0139276	0.00656455	0.0299625	0.0383333	0.026465	0.031587	0.0127391	0.0545036	292.917	1.26648
SPAC6F12.09;clean;I:1325005-1325085	0.276923	0.333333	0.347826	0.4375	0.534884	0.7625	0.578295	0.319361	0.0547497	28.6667	1.88616
SPAP27G11.05c;clean;I:1618127-1618190	0.0833333	0.107692	0.130952	0.277108	0.205607	0.204082	0.228933	0.107326	0.0547497	51.8333	1.31619
SPAC343.14c;clean;I:1673389-1673441	0.0432383	0.0333598	0.032057	0.0528942	0.0525424	0.0802469	0.0618945	0.0362184	0.0547497	551.917	0.802163
SPBC336.02;clean;II:2737097-2737155	0.0078534	0.0125945	0.00828729	0.0461538	0.0454545	0.0113636	0.034324	0.00957838	0.0549093	117	1.86392
SPCC4B3.10c;clean;III:1158160-1158216	0.200704	0.221739	0.17033	0.371622	0.262295	0.666667	0.433528	0.197591	0.0550794	95.8333	1.46251
SPBP22H7.06;clean;II:1444846-1445020	0.127764	0.137652	0.161736	0.260652	0.203024	0.427386	0.29702	0.142384	0.0558485	209.25	1.16396
SPCC285.06c;clean;III:1805909-1806075	0.0428571	0.12069	0.0892857	0.267606	0.181818	0.184615	0.211346	0.0842775	0.0559133	32.1667	1.60737
SPCC188.06c;clean;III:1484578-1485058	0.138028	0.0969529	0.0952381	0.190751	0.21164	0.273438	0.225276	0.110073	0.0559589	130.417	1.25613
SPBC887.02;known-exon;II:3543352-3543405	0.0402145	0.0236967	0.0238095	0.0316456	0.087395	0.104167	0.0744024	0.0292402	0.056442	214.833	1.39089
SPAC3H1.13;clean;I:1966050-1966101	0.0497512	0.0851852	0.151515	0.0833333	0.231707	0.411765	0.242268	0.0954839	0.0564575	73.9167	1.67783
SPBP35G2.08c;clean;II:980152-980207	0.0642202	0.0434783	0.103448	0.444444	0.0434783	0.195122	0.227682	0.0703822	0.0564575	31.0833	2.1375
SPAC2H10.02c;clean;I:5276755-5276826	0.081448	0.0780669	0.163265	0.203125	0.2625	0.28655	0.250725	0.107593	0.0565842	79.3333	1.70469
SPBC18H10.19;clean;II:1806899-1806963	0.0361446	0.0584795	0.0720721	0.169231	0.115385	0.163121	0.149245	0.0555654	0.0565842	61	1.65633
SPAC12G12.02;clean;I:346439-346543	0.0555556	0.0669643	0.0325203	0.181818	0.242424	0.15942	0.194554	0.0516801	0.0569468	52.75	1.96789
SPBC3E7.10;clean;II:2678989-2679041	0.0414938	0.0303571	0.0385439	0.0434783	0.074359	0.111617	0.0764848	0.0367983	0.0570721	221.667	1.19953
SPCC1739.04c;clean;III:2033874-2033931	0.0703518	0.0718816	0.135065	0.0342466	0.0531221	0.0510018	0.0461235	0.0924328	0.0572333	358.583	-1.0195
SPBC18H10.15;clean;II:1796094-1796152	0.01	0.0503145	0.103448	0.16129	0.125	0.235294	0.173861	0.0545876	0.0576084	37.5833	1.91461
SPAC1B1.04c;clean;I:3546914-3547051	0.0850575	0.110507	0.104513	0.166667	0.168317	0.232026	0.189003	0.100026	0.0577001	219.917	1.00351
SPCC330.20;clean;III:114926-114983	0.0637119	0.0657396	0.0280066	0.0864198	0.123412	0.116505	0.108779	0.052486	0.0577901	306	1.10075
SPAC11E3.04c;clean;I:5287698-5287850	0.0239868	0.0243563	0.0191606	0.0392902	0.0337972	0.0728242	0.0486372	0.0225012	0.0581224	555.25	1.18897
SPAC9.11;clean;I:1485887-1485945	0.02	0.0120482	0.037037	0.0833333	0.25	0.047619	0.126984	0.0230284	0.0581254	20	2.79949
SPAC23C11.08;clean;I:2145987-2146042	0.0664336	0.0705128	0.0801688	0.105263	0.133484	0.186567	0.141771	0.0723717	0.0581254	165.25	1.12662
SPAC323.03c;clean;I:3911964-3912016	0	0.0465116	0	0.05	0.115942	0.153061	0.106334	0.0155039	0.0581254	28	3.12474
SPBC21.02;clean;II:3216389-3216441	0.0142857	0.0212766	0.0645161	0.0752688	0.164557	0.107143	0.115656	0.0333595	0.0581254	37.8333	2.00966
SPAC824.05;clean;I:1692242-1692296	0.106557	0.132353	0.186813	0.222222	0.280899	0.314607	0.272576	0.141908	0.0583136	51.4167	1.23115
SPCC31H12.05c;clean;III:629094-629145	0.0245232	0.0261593	0.0479115	0.0778146	0.0703883	0.0488189	0.0656739	0.0328647	0.058349	371	1.04522
SPAPB1E7.02c;clean;I:3285298-3285356	0.0777385	0.140921	0.0882353	0.192913	0.166667	0.256917	0.205499	0.102298	0.0584562	150.083	1.09987
SPAPJ760.02c;clean;I:5264817-5264882	0.0304569	0.0444444	0.04	0.0535714	0.076087	0.2	0.109886	0.0383004	0.0584562	112.333	1.57218
SPBC16D10.11c;clean;II:3620272-3620424	0.00959781	0.0110469	0.00502224	0.0136986	0.0130174	0.0293939	0.0187033	0.00855564	0.0584562	3231.83	1.06303
SPCC613.09;clean;III:94831-94908	0.0252101	0	0.0309278	0.0666667	0.0263158	0.125	0.0726608	0.0187126	0.0584562	44.5	2.50674
SPCC777.07;clean;III:1610414-1610494	0.0262009	0.00490196	0.0469799	0.0348837	0.0865385	0.0909091	0.0707771	0.0260276	0.0587979	75.3333	1.70819
SPAC227.08c;clean;I:511070-511166	0.0712589	0.0518868	0.0392157	0.0898551	0.111111	0.132124	0.11103	0.0541205	0.0588094	194.333	1.09573
SPAC17G8.05;clean;I:2350471-2350540	0.0949721	0.0955882	0.0571429	0.146789	0.134615	0.265306	0.182237	0.0825677	0.0590643	81	1.27482
SPBP35G2.11c;clean;II:988001-988304	0.129032	0.125969	0.154167	0.183951	0.201501	0.400344	0.261932	0.136389	0.0590643	312.917	1.04053
SPBC1604.04;clean;II:3924389-3924482	0.0505051	0.0729167	0.0136986	0.0408163	0.148148	0.32	0.169655	0.0457068	0.0590643	41.5	2.29391
SPBP35G2.09;clean;II:981511-981570	0.0314465	0.0184332	0.0243902	0.0526316	0.0384615	0.16129	0.0841278	0.0247567	0.0592088	58	1.84297
SPAC18G6.03;clean;I:2216566-2216620	0.024223	0.0282071	0.0166052	0.0452261	0.0323185	0.053137	0.0435605	0.0230118	0.0598259	1019.42	0.888654
SPAC18G6.03;clean;I:2215735-2215791	0.0647249	0.0315534	0.0196078	0.0723404	0.0773994	0.140271	0.0966704	0.0386287	0.0600371	146.25	1.35182
SPAC56E4.05;clean;I:1255953-1256011	0.0250784	0.0307136	0.0313853	0.0666667	0.042879	0.0489865	0.0528441	0.0290591	0.0601916	395.25	0.866746
SPBC3B9.08c;clean;II:4002287-4002338	0.0358744	0.029316	0.0322581	0.0985915	0.128205	0.0743243	0.100374	0.0324828	0.0603456	81.8333	1.64933
SPAC1805.05;clean;I:2781550-2781616	0.154255	0.127159	0.130112	0.226708	0.187166	0.224939	0.212938	0.137175	0.0603699	237	0.768536
SPBC18A7.02c;clean;II:2731961-2732012	0.230769	0.259494	0.289256	0.431655	0.416667	0.494737	0.447686	0.25984	0.0603991	62.4167	1.16823
SPAC16E8.08;clean;I:3514130-3514186	0.0344828	0.025641	0.0886076	0.091954	0.12	0.148148	0.120034	0.0495771	0.0604519	58.1667	1.66376
SPAC6F6.11c;clean;I:2752152-2752211	0.03367	0.0207715	0.0474453	0.0592593	0.0542373	0.166667	0.0933877	0.0339623	0.0611382	135.75	1.3563
SPAC1F3.01;clean;I:611152-611210	0.00666667	0.00488998	0	0.0681818	0.0555556	0.0222222	0.0486532	0.00385221	0.0612509	91.1667	2.89535
SPAC959.04c;clean;I:3393411-3393482	0.0546624	0.0679012	0.0659341	0.161905	0.122034	0.0947368	0.126225	0.0628326	0.0612509	133.583	1.114
SPAC890.07c;clean;I:5017433-5017699	0.903448	0.828402	0.753425	0.914634	0.907692	0.934524	0.91895	0.828425	0.0612509	82.25	1.22273
SPBC691.01;clean;II:1421168-1421229	0.288591	0.156977	0.2125	0.352632	0.33617	0.503597	0.397466	0.219356	0.0618266	87.0833	1.16993
SPBC14F5.06;clean;II:4164715-4165152	0.0314415	0.0225547	0.026811	0.0369401	0.0385185	0.0593558	0.0449381	0.0269358	0.0618266	1863.42	0.734495
SPAC26A3.15c;clean;I:3369449-3369515	0.120332	0.126394	0.0815217	0.129944	0.190244	0.470046	0.263411	0.109416	0.061906	107.75	1.57407
SPAC22H12.02;clean;I:895765-895822	0.022541	0.0183486	0.0310559	0.0491803	0.0454545	0.261759	0.118798	0.0239818	0.0621609	251	3.16751
SPBC21C3.05;clean;II:3805927-3806243	0.142384	0.114058	0.167315	0.342105	0.349693	0.173516	0.288438	0.141253	0.0622479	119.333	1.21144
SPBC16G5.09;clean;II:4229044-4229111	0.0177419	0.0154321	0.0172745	0.0306346	0.0184426	0.0778098	0.0422957	0.0168162	0.0622758	256.75	1.23906
SPCC24B10.03;clean;III:906464-906651	0.0808081	0.075188	0.05	0.0961538	0.174603	0.285714	0.18549	0.0686654	0.0624162	40.8333	1.63802
SPBC1A4.07c;clean;II:1990034-1990090	0.0263158	0.0142857	0.0341463	0.025	0.105263	0.0661765	0.0654799	0.0249159	0.0626661	94.3333	1.61194
SPBC14F5.13c;clean;II:4184185-4184319	0.038961	0.0360825	0.0535714	0.0543478	0.0575916	0.217931	0.109957	0.0428716	0.0626729	335.083	1.40008
SPCC24B10.11c;clean;III:920886-920942	0.0136986	0.029703	0.0163934	0.047619	0	0.276923	0.108181	0.0199317	0.062808	29.75	3.08499
SPCC16C4.08c;clean;III:676290-676359	0.0390625	0.0300429	0.0235756	0.0608108	0.0980392	0.0496183	0.0694894	0.0308937	0.0628982	164.417	1.23903
SPBC2A9.12;clean;II:2967536-2967594	0.0116279	0.0392157	0.0208333	0.0833333	0.131579	0.188679	0.134531	0.0238923	0.0629813	32.5	2.68118
SPBC9B6.07;clean;II:1825101-1825283	0.0533981	0.0778443	0.0664207	0.318182	0.133333	0.22449	0.225335	0.0658877	0.0630838	79.75	1.70559
SPAC1F3.09;clean;I:634971-635068	0.0556186	0.0515789	0.0471807	0.0669824	0.07743	0.166969	0.103794	0.0514594	0.0631494	591.75	0.974006
SPBC1215.02c;clean;II:1508924-1509167	0.0483871	0.0424597	0.0462107	0.107735	0.074364	0.0697168	0.0839385	0.0456859	0.0631494	264.667	0.901018
SPAC7D4.02c;clean;I:2637808-2637978	0.0397727	0.00444444	0.0895522	0.08	0.09375	0.183099	0.11895	0.0445898	0.0631909	49.6667	2.40776
SPAC3G6.01;clean;I:5377926-5378421	0.0611621	0.0381862	0.0913043	0.132653	0.170543	0.103448	0.135548	0.0635509	0.0631909	114.75	1.29601
SPAC1834.10c;clean;I:4718027-4718088	0.0580357	0.0614035	0.145251	0.16129	0.149254	0.25	0.186848	0.0882302	0.0632463	78.1667	1.38837
SPCC970.01;clean;III:517581-517634	0.0813953	0.00854701	0	0.285714	0.0555556	0.0810811	0.140784	0.0299808	0.0632463	31.6667	2.32316
SPCC364.05;clean;III:478745-478799	0.115942	0.288462	0.0933333	0.44	0.38	0.55102	0.457007	0.165912	0.0633394	41.4167	1.81238
SPAC56F8.05c;clean;I:1135402-1135516	0.00125786	0.00236855	0.000935454	0.0130435	0.00940071	0.00226116	0.00823512	0.00152062	0.0633982	673.333	1.92623
SPAC1486.06;clean;I:3203923-3204067	0.105469	0.0725552	0.0769231	0.156425	0.137324	0.20765	0.167133	0.0849823	0.0633982	123.25	1.08102
SPAC637.05c;clean;I:4548616-4548674	0.0265957	0.0267908	0.0247748	0.0370968	0.0389282	0.0524399	0.0428216	0.0260538	0.0633982	1689.33	0.704635
SPBC646.09c;clean;II:940171-940227	0.0154959	0.0143756	0.00895857	0.0226148	0.0214811	0.0277419	0.0239459	0.0129433	0.0633982	890.167	0.879932
SPBC409.12c;clean;II:1162665-1162819	0.526316	0.333333	0.6	0.75	0.928571	0.833333	0.837302	0.48655	0.0633982	9.08333	2.80419
SPBC17A3.04c;clean;II:1409559-1409620	0.0240729	0.017427	0.017819	0.0428932	0.0294925	0.0394191	0.0372682	0.0197729	0.0633982	708.5	0.92229
SPBP4H10.04;clean;II:2874386-2874540	0.136292	0.103876	0.11691	0.175595	0.158768	0.343049	0.225804	0.119026	0.0633982	246.583	1.15778
SPBC13A2.01c;clean;II:3399755-3399863	0.0397112	0.0769231	0.104938	0.140741	0.161074	0.135294	0.145703	0.0738575	0.0633982	96.0833	1.20603
SPCPB16A4.04c;clean;III:951841-951974	0.126667	0.0961538	0.197917	0.354167	0.288889	0.282609	0.308555	0.140246	0.0634441	53.25	1.5675
SPAC630.14c;clean;I:376931-376992	0.0378007	0.0592516	0.0421053	0.0675057	0.0686813	0.130227	0.0888047	0.0463858	0.0635069	457.75	0.949785
SPAC17D4.01;clean;I:4723508-4723637	0.0786802	0.0742358	0.0804795	0.13555	0.127202	0.269737	0.177496	0.0777985	0.0635069	283.667	1.45912
SPAC222.14c;clean;I:976463-976576	0.0539216	0.0757098	0.037037	0.135135	0.170213	0.108374	0.137907	0.0555561	0.0636692	104.083	1.33975
SPBC119.18;clean;II:744107-744169	0.103801	0.0989446	0.104331	0.171206	0.142857	0.210526	0.174863	0.102359	0.0637432	233.333	0.891465
SPAC959.04c;clean;I:3393028-3393124	0.101167	0.118211	0.142857	0.263682	0.204444	0.247863	0.238663	0.120745	0.0641805	110.833	1.18516
SPAPB2B4.05;clean;I:2721643-2721747	0.0132013	0.017089	0.0202514	0.0332922	0.0282686	0.0493421	0.0369676	0.0168472	0.0648683	763.25	1.05733
SPBC18H10.19;clean;II:1806498-1806728	0.265896	0.293814	0.335878	0.5	0.566265	0.503106	0.523124	0.298529	0.0650337	68.1667	1.36391
SPACUNK4.14;clean;I:2884932-2884986	0	0.047619	0.0571429	0.111111	0.347826	0.148148	0.202362	0.0349206	0.0651775	21.8333	2.64909
SPBC1539.06;clean;II:4372994-4373051	0.0148601	0.00935745	0.0236318	0.030303	0.0386847	0.0312125	0.0334001	0.0159498	0.0651775	449.667	1.23055
SPAC227.16c;clean;I:528269-528325	0.0352734	0.0327869	0.0362319	0.0962099	0.0475059	0.0584958	0.0674039	0.034764	0.0652421	247.833	0.977978
SPBC25H2.16c;clean;II:3247362-3247418	0.0426357	0.0233281	0.0705882	0.0961538	0.1	0.0764706	0.0908748	0.0455173	0.0654298	247.5	1.105
SPAC29A4.20;clean;I:5104605-5104700	0.025641	0	0	0.0322581	0.0769231	0.12	0.0763937	0.00854701	0.0654478	24.6667	3.06495
SPBC428.20c;clean;II:481552-481605	0.012987	0.0196078	0.0543478	0.212766	0.0740741	0.0425532	0.109798	0.0289809	0.0655189	34.9167	1.99452
SPCC364.05;clean;III:478587-478639	0.154286	0.153846	0.128571	0.264368	0.284264	0.384615	0.311082	0.145568	0.0657392	79.9167	1.29183
SPBC3B9.03;clean;II:3993657-3993835	0.0163399	0.0168067	0.0187793	0.0943396	0.0307692	0.047619	0.057576	0.0173086	0.065804	89.8333	1.72498
SPCC645.13;clean;III:1258536-1258590	0.145349	0.118721	0.122581	0.210526	0.259843	0.231788	0.234052	0.128884	0.0658998	78.1667	1.06028
SPAC1639.02c;clean;I:256370-256426	0.060241	0.0208333	0.0538462	0.0769231	0.145455	0.157895	0.126757	0.0449735	0.0663703	58.1667	1.57214
SPAC8C9.05;clean;I:3649827-3649938	0.0906863	0.0876827	0.0767123	0.194139	0.159705	0.13253	0.162125	0.0850271	0.0663834	181.75	1.05444
SPBC2A9.03;clean;II:2951196-2951253	0.271318	0.289655	0.267327	0.335878	0.410256	0.678363	0.474832	0.2761	0.0663834	69.4167	1.3187
SPBC776.01;clean;II:3172349-3172402	0.0181016	0.0134988	0.0133575	0.036478	0.0274461	0.0431765	0.0357002	0.014986	0.0663834	4223.33	1.32475
SPBC56F2.04;clean;II:4120588-4120653	0.0285714	0.0212766	0.00945626	0.0205479	0.0708215	0.0508475	0.0474056	0.0197681	0.0663834	197.5	1.31369
SPAC1A6.05c;clean;I:1080606-1080658	0.4	0.344828	0.655172	0.647059	0.825	0.789474	0.753844	0.466667	0.0663981	16.25	1.82853
SPAC1782.12c;clean;I:4775067-4775163	0.0486891	0.024055	0.0273973	0.0441176	0.087156	0.0901288	0.0738008	0.0333805	0.0663981	119.333	1.22377
SPBC660.15;clean;II:224977-225298	0.0671642	0.0744186	0.107143	0.155844	0.146497	0.16309	0.155144	0.0829085	0.0663981	138	1.0899
SPAC16A10.04;clean;I:3087587-3087703	0.0284464	0.0359168	0.0273632	0.0422535	0.0629921	0.0787879	0.0613445	0.0305755	0.0664361	204.5	1.02227
SPBC1703.10;clean;II:2933550-2933709	0.0132223	0.0116029	0.00946687	0.0192503	0.0153576	0.0253659	0.0199912	0.0114307	0.0665612	1056.58	0.804859
SPAC9G1.05;clean;I:1977191-1977261	0.0382166	0.0430622	0.0495868	0.106383	0.119718	0.0932203	0.106441	0.0436218	0.0667586	70.0833	1.41602
SPCC18.11c;clean;III:1976263-1976347	0.0493583	0.029108	0.0345224	0.0521921	0.0662739	0.0992366	0.0725675	0.0376629	0.0667586	385.75	0.998633
SPBC17A3.10;clean;II:1418908-1418966	0.106383	0.195122	0.111111	0.264151	0.318182	0.351852	0.311395	0.137539	0.0669443	36.1667	1.50675
SPBC691.01;clean;II:1420802-1420854	0.6	0.833333	0.521739	0.863636	0.857143	1	0.906926	0.651691	0.0670004	9.91667	2.68605
SPBC409.03;clean;II:1138202-1138367	0.328671	0.346667	0.5	0.651163	0.555556	0.72973	0.645483	0.391779	0.0675791	46.0833	1.8536
SPCC1919.02;clean;III:2206604-2206660	0.259259	0.0816327	0.178571	0.5	0.25	0.625	0.458333	0.173154	0.0675791	13.5	2.45943
SPBC12C2.05c;clean;II:2466400-2466451	0.0235294	0.00689655	0	0.131579	0.153846	0.0344828	0.106636	0.010142	0.0679286	34.8333	2.92545
SPAC1F7.11c;clean;I:4247614-4247704	0.187215	0.186275	0.185022	0.259542	0.264808	0.612745	0.379032	0.18617	0.0679979	125.417	1.2807
SPCC126.13c;clean;III:2140843-2141010	0.05	0.0214286	0.0124481	0.0782609	0.0659341	0.0717489	0.0719813	0.0279589	0.0680198	106.75	1.43264
SPAC1B9.03c;clean;I:2406687-2406745	0.0672646	0.0625	0.0740741	0.0769231	0.205882	0.285714	0.189507	0.0679462	0.0680818	56.75	2.11819
SPAC6F6.08c;clean;I:2747266-2747340	0.165049	0.235897	0.25	0.367647	0.319066	0.343915	0.343543	0.216982	0.0680818	101.25	0.928502
SPBC839.16;clean;II:628259-628537	0.0692996	0.0527578	0.0609284	0.0753215	0.0961538	0.169906	0.113794	0.0609953	0.0680818	718.833	0.960692
SPBC8D2.02c;clean;II:1362338-1362460	0.4	0.560976	0.368421	0.636364	0.702128	0.805556	0.714682	0.443132	0.0680818	19.1667	1.6355
SPBC2A9.08c;clean;II:2962199-2962264	0.0254237	0.0106195	0.0452381	0.0790378	0.0666667	0.0299728	0.0585591	0.0270938	0.0680818	208.75	1.22075
SPBC1778.10c;clean;II:3115615-3115678	0.0507757	0.0330789	0.0344388	0.0692951	0.0494604	0.0911271	0.0699609	0.0394311	0.0680818	421.833	0.842262
SPBC21.02;known-exon;II:3216502-3216559	0.316327	0.353982	0.506667	0.520661	0.622449	0.869048	0.670719	0.392325	0.0680818	49.0833	1.59355
SPBC31F10.12;clean;II:3773318-3773372	0.113043	0.112853	0.177419	0.243478	0.268041	0.293532	0.268351	0.134438	0.0680818	95.6667	1.34343
SPAC4C5.02c;clean;I:1194407-1194519	0.010101	0.017341	0.012848	0.0302267	0.0301811	0.0293333	0.0299137	0.01343	0.0682048	229.167	1.17312
SPAC823.15;clean;I:2607958-2608088	0.217647	0.154696	0.212121	0.330275	0.314685	0.534884	0.393281	0.194821	0.0683993	65.6667	1.34912
SPBC2F12.05c;clean;II:1728998-1729059	0	0.03	0.0300752	0.0540541	0.127273	0.0612245	0.0808504	0.0200251	0.0688917	70.25	1.95712
SPCC330.10;clean;III:129828-129887	0.016	0.0285714	0.0363636	0.0841121	0.046729	0.0952381	0.0753597	0.0269784	0.0688917	57.8333	1.57022
SPAC105.01c;clean;I:1743124-1743298	0.490196	0.423729	0.606061	0.774194	0.661017	0.853659	0.762956	0.506662	0.0689037	25.4167	1.66935
SPAC1F3.05;clean;I:623462-623517	0.166031	0.148496	0.141304	0.228916	0.224696	0.580645	0.344752	0.151944	0.06902	222.75	1.27059
SPAC823.16c;clean;I:2610454-2610528	0.306818	0.416667	0.339806	0.523364	0.503401	0.858491	0.628419	0.35443	0.06902	53.9167	1.52792
SPAC3H5.11;clean;I:3414238-3414291	0.100324	0.0801105	0.0634441	0.126915	0.126023	0.243243	0.165394	0.0812927	0.06902	200.25	1.05142
SPAC18B11.09c;clean;I:303640-303715	0	0.00617284	0.0408163	0.0212766	0.0363636	0.0986842	0.0521081	0.0156631	0.0692509	48.5	3.04661
SPAC8C9.14;clean;I:3666223-3666979	0.170395	0.161487	0.224172	0.263089	0.24617	0.282882	0.264047	0.185351	0.0692509	816.25	0.658645
SPBP23A10.10;clean;II:2016419-2016569	0.2625	0.2	0.206061	0.362069	0.391753	0.349693	0.367838	0.222854	0.0692509	138.583	1.06375
SPCC18B5.10c;clean;III:738159-738225	0.0254777	0.0320513	0.04	0.0434783	0.122642	0.104478	0.0901991	0.0325097	0.0692509	54.5833	1.69219
SPAC26A3.02;clean;I:3335587-3335686	0.0941176	0.0206897	0.0649351	0.142857	0.0862069	0.232143	0.153736	0.0599141	0.0693314	39.75	1.71539
SPBC16A3.15c;clean;II:4269045-4269135	0.0136426	0.0139211	0.0118953	0.019344	0.0213068	0.047561	0.0294039	0.013153	0.0693314	655.667	1.04244
SPCC1620.01c;clean;III:2144357-2144709	0.253333	0.258772	0.217472	0.280431	0.365735	0.47427	0.373479	0.243192	0.0694017	334.417	0.895068
SPBC1198.07c;clean;II:186535-186593	0.0704846	0.0622837	0.0717489	0.109244	0.0983607	0.183746	0.13045	0.0681724	0.0700397	125.333	1.08406
SPCC320.10;clean;III:147617-147668	0.0393701	0.0191257	0.0305164	0.0601093	0.101124	0.0575221	0.0729183	0.0296707	0.0700621	214	1.39549
SPCC338.07c;clean;III:1362681-1362732	0.0369004	0.0392749	0.0307692	0.0689655	0.0737705	0.122581	0.0884389	0.0356482	0.0700621	96.75	1.44812
SPAC23H4.03c;clean;I:1604396-1604529	0.0401361	0.0286807	0.0401211	0.0507849	0.0489451	0.0865604	0.0620968	0.0363126	0.0703354	625.5	0.774907
SPBC1703.02;clean;II:2916384-2916437	0.0854093	0.0327381	0.121339	0.121212	0.155303	0.175355	0.150624	0.0798288	0.0705571	127.417	1.14444
SPCC1183.05c;clean;III:601885-601939	0.235294	0.2	0.5	0.75	0.65	0.545455	0.648485	0.311765	0.0706933	10.0833	2.28876
SPAC26H5.03;clean;I:4120512-4120577	0.08	0.075	0.0531915	0.181818	0.15	0.222222	0.18468	0.0693972	0.0707663	34.5	1.54479
SPBC16H5.13;clean;II:2272957-2273194	0.258621	0.346154	0.234694	0.423358	0.361582	0.72973	0.50489	0.279823	0.0708648	65	1.35098
SPCC1682.04;known-exon;III:378523-378689	0.0745342	0.105263	0.0895522	0.16092	0.126866	0.410072	0.232619	0.0897832	0.0708648	75.1667	1.67063
SPBC17D1.03c;clean;II:3332627-3332725	0.0478469	0.0325048	0.0273349	0.0633333	0.0660377	0.0725191	0.0672967	0.0358955	0.0709763	188.333	0.96499
SPAPB17E12.11;clean;I:1283335-1283386	0.0216737	0.0203785	0.0148771	0.0253776	0.0327031	0.0572549	0.0384452	0.0189764	0.0710712	846.25	0.959817
SPAC15E1.05c;clean;I:3726952-3727007	0.0809399	0.0539216	0.097561	0.14554	0.142349	0.118182	0.135357	0.0774742	0.0713044	152.75	0.935416
SPBC577.07;clean;II:765169-765270	0.0784314	0.0243902	0.097561	0.0416667	0.285714	0.212121	0.179834	0.0667942	0.0713044	37.1667	1.99862
SPBC1A4.06c;clean;II:1988015-1988080	0.0481928	0.0588235	0.0816327	0.157895	0.117647	0.277778	0.18444	0.062883	0.0713044	24.0833	2.04599
SPCC24B10.18;clean;III:932450-932503	0.0155039	0.0160428	0	0.0833333	0.238095	0.0447761	0.122068	0.0105156	0.0715089	39.25	2.8559
SPCC1919.09;clean;III:2223314-2223629	0.0331076	0.0253515	0.0232745	0.0153302	0.0170326	0.0184063	0.016923	0.0272445	0.0715089	2165.58	-0.698192
SPAC343.18;clean;I:1680435-1680488	0.096	0.0769231	0.0537634	0.125	0.133333	0.307143	0.188492	0.0755622	0.0719288	61.1667	1.51959
SPBC106.12c;clean;II:401910-402016	0.148649	0.191011	0.129032	0.5	0.416667	0.380952	0.43254	0.156231	0.0719288	21.5833	1.93775
SPCC1620.05;clean;III:2153090-2153163	0.0206186	0.0168067	0.030303	0.12	0.0588235	0.102941	0.0939216	0.0225761	0.0719288	34.0833	2.26303
SPAC16A10.04;clean;I:3087168-3087229	0	0	0	0.01	0.00446429	0.00617284	0.00687904	0	0.072249	113.417	3.2709
SPBC17A3.04c;clean;II:1409699-1409765	0.0382166	0.0359395	0.0439663	0.0618436	0.0787704	0.0686406	0.0697516	0.0393741	0.072249	532.917	0.904811
SPAC1296.01c;clean;I:709830-709895	0.0350404	0.0449294	0.035533	0.0556274	0.0547264	0.140407	0.083587	0.0385009	0.0724809	401.917	1.19163
SPBC776.07;clean;II:3186756-3186875	0.038961	0.0447761	0.0327869	0.0810811	0.0938628	0.0947631	0.0899023	0.0388413	0.0724809	156.5	1.2964
SPAP27G11.10c;clean;I:1629753-1629824	0.0154321	0.0591017	0.0165017	0.0699708	0.0521092	0.194915	0.105665	0.0303451	0.0730918	169.333	1.56649
SPCC1020.03;clean;III:785840-785905	0.122951	0.179104	0.118644	0.352941	0.181818	0.742857	0.425872	0.140233	0.0732345	31	1.99104
SPAC23C11.01;clean;I:2134488-2134573	0.0741445	0.104056	0.126629	0.223108	0.211409	0.124675	0.186397	0.10161	0.0733049	259.417	1.07532
SPAPB2B4.06;clean;I:2723210-2723272	0.0890411	0.0718232	0.108527	0.170213	0.165217	0.233696	0.189709	0.0897971	0.0733049	70.75	1.36471
SPAC4H3.07c;clean;I:3838770-3838836	0.0052961	0.00405844	0.00337025	0.00618325	0.00663193	0.0145662	0.00912712	0.0042416	0.0733049	1007.25	1.05933
SPBC409.18;known-exon;II:1171796-1171856	0.016138	0.0148227	0.0179123	0.0252838	0.0213259	0.0403439	0.0289845	0.016291	0.0733049	909.333	0.79639
SPBC1347.07;clean;II:4073765-4073870	0.376923	0.371212	0.56383	0.666667	0.62	0.578947	0.621871	0.437322	0.0733049	55	1.13768
SPBC11B10.09;clean;II:1500613-1500685	0.0358491	0.0432836	0.0208696	0.0533981	0.0743243	0.0704762	0.0660662	0.0333341	0.0737628	275.333	1.04584
SPAC17A5.16;clean;I:1788092-1788191	0.0146341	0.0280172	0.0298851	0.0413793	0.0527307	0.0786517	0.0575872	0.0241788	0.0738084	211.833	1.19728
SPBC29A3.18;clean;II:2073382-2073466	0.0357578	0.0278901	0.0263027	0.0461775	0.0493976	0.0669364	0.0541705	0.0299835	0.0738084	1175.67	0.906549
SPCC1259.01c;clean;III:1033373-1033432	0.00630915	0.00572979	0.00342772	0.00761716	0.0076087	0.0159897	0.0104052	0.00515555	0.0738084	6819.83	0.976956
SPBC839.08c;clean;II:616163-616315	0.0206004	0.0204181	0.0232697	0.028022	0.0309073	0.0549898	0.037973	0.0214294	0.0741559	894.25	0.800362
SPAC12G12.02;clean;I:346051-346113	0.011713	0.010929	0.0176322	0.0967742	0.0540541	0.0281124	0.0596469	0.0134247	0.0745316	183.083	1.84528
SPBC582.09;clean;II:434991-435282	0.0360472	0.0320481	0.0301639	0.0478589	0.0442529	0.0732064	0.0551061	0.0327531	0.0745316	818.75	0.751004
SPBC21D10.05c;clean;II:2439386-2439455	0.0590406	0.0643087	0.0353982	0.108696	0.0943396	0.121387	0.108141	0.0529158	0.0745316	114.75	1.06005
SPCC16C4.15;clean;III:696083-696156	0.0380435	0.0127389	0.0530303	0.113043	0.132911	0.0291262	0.0916937	0.0346042	0.0745316	70.75	1.64036
SPCC1827.03c;clean;III:2380336-2380415	0.150442	0.137821	0.156863	0.176309	0.257962	0.394958	0.276409	0.148375	0.0745316	142.333	1.0305
SPCC4G3.04c;clean;III:465129-465258	0.0339367	0.0272537	0.0189125	0.03	0.0439883	0.12945	0.0678127	0.0267009	0.0745438	182.667	1.48787
SPAC4D7.05;clean;I:5359018-5359073	0.00958827	0.00390625	0.00950988	0.0140221	0.00826446	0.0268714	0.016386	0.00766813	0.075146	806.583	1.18303
SPAC22H10.02;clean;I:2371965-2372102	0.171464	0.155804	0.146761	0.210409	0.213361	0.408939	0.277569	0.15801	0.0753492	539.667	0.91102
SPAC1805.15c;clean;I:2799766-2799861	0.123288	0.0841121	0.125	0.285714	0.205607	0.263636	0.251653	0.1108	0.0753954	43	1.46467
SPAC1556.02c;clean;I:3798226-3798347	0.0227343	0.0205462	0.0252542	0.0342659	0.0324495	0.0354722	0.0340625	0.0228449	0.0755093	2032.17	0.603734
SPBC27B12.10c;clean;II:1344025-1344081	0.132841	0.0863787	0.0793651	0.242775	0.207547	0.145631	0.198651	0.0995284	0.0755335	108.25	1.10709
SPAC5D6.05;clean;I:1504350-1504403	0.0827586	0.0707071	0.102941	0.140351	0.133333	0.335526	0.20307	0.085469	0.0756499	63.5833	1.81648
SPBC15D4.10c;clean;II:3028877-3028937	0.0407524	0.0350877	0.0169492	0.0437158	0.109489	0.0622222	0.071809	0.0309297	0.0762528	141.25	1.33934
SPAC4G8.12c;clean;I:786062-786160	0.0782123	0.101322	0.0853081	0.137931	0.142045	0.333333	0.204437	0.0882806	0.076442	117.75	1.21066
SPAC3F10.19;clean;I:2830806-2830991	0.0128109	0.0134332	0.0181981	0.0241843	0.0257426	0.0189224	0.0229497	0.014814	0.0766555	3093.58	0.653861
SPAC7D4.10;clean;I:2621519-2621661	0.0359779	0.0359833	0.0362117	0.0598456	0.053323	0.0926471	0.0686052	0.0360576	0.0766896	530.5	0.881168
SPBC3D6.06c;clean;II:1280820-1281242	0.135366	0.137817	0.146728	0.181938	0.191536	0.414822	0.262765	0.13997	0.0769633	780.5	0.96689
SPCC1235.11;clean;III:200683-200749	0.024972	0.0242812	0.025974	0.0470363	0.0552225	0.028436	0.0435649	0.0250757	0.0770153	1422.67	0.822298
SPAC57A10.14;clean;I:1372044-1372280	0.0813397	0.0687135	0.101796	0.134804	0.129032	0.136364	0.1334	0.0839499	0.0770851	246.083	0.778505
SPAC12B10.08c;clean;I:4587390-4587449	0.0851064	0.027027	0.04	0.333333	0.2	0.1875	0.240278	0.0507111	0.0770851	12.5	2.46927
SPAC222.18;clean;I:979021-979119	0.235772	0.285256	0.215909	0.434783	0.397059	0.548387	0.460076	0.245646	0.0772316	91.1667	1.39273
SPAC1F3.09;clean;I:636314-636384	0.184927	0.166357	0.199484	0.259557	0.284225	0.304822	0.282868	0.183589	0.0773691	1006.33	0.794803
SPCC622.14;clean;III:1427310-1427631	0.0964912	0.0847255	0.114878	0.211982	0.230496	0.120603	0.187694	0.0986981	0.0773691	245.833	1.01325
SPAC1639.02c;clean;I:256612-256683	0.0274725	0.0722222	0.0738255	0.0865385	0.144509	0.182796	0.137948	0.0578401	0.0773958	73.4167	1.40992
SPCC550.12;clean;III:1212273-1212345	0.0704225	0.0253165	0.0392157	0.35	0.230769	0.0952381	0.225336	0.0449849	0.0778245	25.8333	2.17111
SPBC1861.04c;clean;II:4138851-4138975	0.0227273	0.030303	0.0425532	0.0833333	0.129032	0.128205	0.113524	0.0318612	0.0781458	27.3333	2.10358
SPAC17A5.07c;clean;I:1764792-1764876	0.0280899	0.00892857	0.0588235	0.0588235	0.0945946	0.0847458	0.079388	0.0319473	0.0781818	60.1667	1.62979
SPBC354.02c;clean;II:546464-546589	0.0285412	0.0214753	0.0328068	0.0460879	0.0485981	0.0512821	0.048656	0.0276078	0.0781818	462.083	0.86886
SPBC17G9.08c;clean;II:2184583-2184639	0.0616197	0.0714286	0.0771084	0.112717	0.105566	0.156	0.124761	0.0700522	0.0781818	237.833	0.951598
SPCC23B6.05c;clean;III:1282154-1282217	0.0721393	0.069869	0.0560472	0.125561	0.108844	0.123457	0.119287	0.0660185	0.0781818	163.25	0.909902
SPBC29A10.06c;clean;II:2547812-2547868	0.0107914	0.00263158	0.0152091	0.0610687	0.0310881	0.00851064	0.0335558	0.00954402	0.0781886	123.333	1.74966
SPAC11E3.09;clean;I:5299125-5299230	0.357143	0.304348	0.206897	0.433333	0.428571	0.634615	0.49884	0.289462	0.0782765	34.75	1.41783
SPBC29A3.03c;clean;II:2043060-2043120	0.237624	0.183575	0.214765	0.248756	0.3625	0.422764	0.344673	0.211988	0.0782765	103.75	1.01071
SPAC1039.05c;clean;I:5457993-5458046	0.109375	0.0166667	0.105263	0.306122	0.339623	0.0526316	0.232792	0.0771016	0.0783491	25.1667	2.22087
SPBC17D11.03c;clean;II:3309627-3309707	0.0178571	0.0104167	0.0229008	0.04	0.166667	0	0.0688889	0.0170582	0.0785602	55.75	1.99161
SPCC1672.10;clean;III:584397-584485	0.0646651	0.0554529	0.0683962	0.113208	0.0983607	0.119565	0.110378	0.0628381	0.0786286	182.583	0.892928
SPBC16E9.09c;clean;II:1930773-1930834	0.0199101	0.0268418	0.0262113	0.0334395	0.0446549	0.046851	0.0416485	0.0243211	0.079156	716.917	0.810998
SPAC31A2.13c;clean;I:414629-414683	0.00917431	0	0.0133333	0.0285714	0.0434783	0.0531915	0.0417471	0.00750255	0.0791669	41.1667	2.92463
SPCC548.05c;clean;III:225172-225322	0.0268456	0.0137615	0.075	0.0888889	0.125	0.100775	0.104888	0.0385357	0.0791669	56.4167	1.95957
SPAC57A7.15c;clean;I:1545608-1545660	0.015873	0.0165975	0.0352941	0.0305344	0.0583942	0.0887097	0.0592127	0.0225882	0.079282	93	1.67135
SPBC3B9.13c;clean;II:4009176-4009315	0.0328031	0.0295029	0.0301119	0.0572785	0.0605886	0.0630331	0.0603	0.030806	0.079282	2740.5	1.01224
SPAC17G6.12;clean;I:3612486-3612597	0.0245098	0.053719	0.0484848	0.114035	0.106145	0.0881057	0.102762	0.0422379	0.079422	94.25	1.32193
SPBC14C8.15;clean;II:2230433-2230488	0.052	0.0470219	0.0473684	0.0888889	0.0774194	0.149254	0.105187	0.0487968	0.079422	98.5833	1.17598
SPCC18.05c;clean;III:1964066-1964124	0.0365239	0.0375134	0.025	0.0712166	0.043956	0.0640394	0.0597374	0.0330124	0.0794472	317.083	0.863247
SPAC1B3.01c;clean;I:4927598-4927819	0.262009	0.210863	0.265625	0.393939	0.321918	0.534314	0.416724	0.246165	0.0795146	98.5833	1.27257
SPCC18B5.11c;clean;III:739681-739753	0.011976	0.00961538	0.024	0.0520833	0.0512821	0.0496454	0.0510036	0.0151971	0.0795146	86.1667	1.90713
SPAC26H5.03;clean;I:4120030-4120125	0.0757576	0.0816327	0.153846	0.21875	0.15	0.444444	0.271065	0.103745	0.0798779	25.9167	1.82983
SPBP19A11.07c;clean;II:2869888-2869940	0.132075	0.0839161	0.0617284	0.207143	0.150327	0.273585	0.210352	0.0925733	0.0799539	60.75	1.29677
SPAC18B11.09c;clean;I:303793-303851	0.297101	0.282486	0.316456	0.44	0.416667	0.730539	0.529069	0.298681	0.0801205	58.9167	1.77329
SPAC4F8.14c;clean;I:2643683-2643859	0.0254616	0.023479	0.0176063	0.0295051	0.0300118	0.0608242	0.0401137	0.0221823	0.080257	2612.42	0.792305
SPBC947.14c;clean;II:644479-644546	0.097561	0.0904184	0.130802	0.192547	0.182022	0.202786	0.192452	0.10626	0.0814404	270.25	1.0626
SPCC1672.07;clean;III:575612-575671	0.0866808	0.0800866	0.0638889	0.182243	0.162055	0.0996979	0.147999	0.0768854	0.0818944	174.417	0.963595
SPAC13G6.09;clean;I:190584-190729	0.0434783	0.0114943	0	0.333333	0.307692	0	0.213675	0.0183242	0.0823952	24.5	2.84984
SPAC16C9.01c;clean;I:791851-792013	0.0125	0.00724638	0.0416667	0.0588235	0.0508475	0.0934579	0.0677096	0.020471	0.0823952	40.25	2.38237
SPAC16.01;clean;I:4423190-4423306	0.0967742	0.0821918	0.0613497	0.192308	0.120219	0.15493	0.155819	0.0801052	0.0823952	87.4167	1.04491
SPCC1620.06c;clean;III:2154412-2154480	0.0237596	0.0273105	0.0339667	0.0346481	0.0341686	0.128407	0.0657412	0.0283456	0.0828251	2247.67	1.1173
SPAC4D7.09;clean;I:5368091-5368217	0.0499244	0.0392707	0.0625	0.0703851	0.0744048	0.104457	0.0830822	0.050565	0.0830977	531.583	0.768786
SPBC409.06;clean;II:1142344-1142495	0.0724638	0.0534653	0.0970588	0.150685	0.215328	0.113949	0.159987	0.0743293	0.083176	194.167	1.19221
SPBC17D1.07c;clean;II:3340899-3340985	0.02	0	0	0.107143	0.08	0	0.062381	0.00666667	0.0835244	16.5	3.35536
SPCC338.15;clean;III:1348238-1348368	0.0150273	0.00905563	0.00689655	0.0202899	0.0193798	0.0271132	0.022261	0.0103265	0.0835244	348	1.07677
SPAC22H10.03c;clean;I:2376223-2376279	0.118644	0.113924	0.168067	0.162963	0.19883	0.465649	0.275814	0.133545	0.0837253	74.25	1.2915
SPBC947.12;clean;II:648070-648136	0.032967	0.0722892	0.0545455	0.0196078	0.175439	0.30137	0.165472	0.0532672	0.0837253	34.1667	2.01153
SPAC19G12.17;clean;I:4066491-4066622	0.105263	0.0909091	0.103053	0.169811	0.193548	0.203704	0.189021	0.0997419	0.0839034	115.333	1.11719
SPBC1703.10;clean;II:2932999-2933167	0.0344828	0.028934	0.0278465	0.0415009	0.046023	0.0535425	0.0470221	0.0304211	0.0839163	911.083	0.655383
SPCP1E11.02;clean;III:2392571-2392639	0.0642202	0.0515464	0.0828402	0.182432	0.12	0.0869565	0.129796	0.0662023	0.0839163	88.75	1.06998
SPBC83.01;clean;II:1510730-1510880	0.0761905	0.0569476	0.0700809	0.12766	0.10251	0.108401	0.112857	0.0677396	0.084038	204.417	0.801834
SPAC16E8.01;clean;I:3499282-3499428	0.0153509	0.0368324	0.0205882	0.0528455	0.05	0.0747664	0.059204	0.0242572	0.0841127	178.25	1.22751
SPAC2G11.15c;clean;I:842241-842320	0.102703	0.120755	0.101351	0.202703	0.10219	0.460123	0.255005	0.10827	0.0842296	87.1667	1.54376
SPBP16F5.02;clean;II:1893588-1893640	0.122807	0.25	0.285714	0.314286	0.435897	0.55814	0.436108	0.219507	0.0842296	20.5	1.66413
SPCC613.09;clean;III:95046-95115	0.15942	0.0569106	0.0897436	0.246154	0.157895	0.285714	0.229921	0.102025	0.0846136	43.1667	1.67662
SPCC613.08;clean;III:93230-93284	0.044335	0.0387205	0.0276923	0.197531	0.175	0.0421456	0.138225	0.0369159	0.0846594	148.917	1.5639
SPBC418.01c;clean;II:3583600-3583706	0.0196429	0.0290698	0.0169082	0.055102	0.0490506	0.0382916	0.0474814	0.0218736	0.0847507	288.583	1.06405
SPCC1259.02c;clean;III:1037070-1037293	0.0160772	0.0147815	0.0176751	0.0299145	0.0313064	0.0380711	0.0330973	0.0161779	0.0853205	677	1.01796
SPAC6F6.05;clean;I:2740840-2740893	0.0119649	0.0106232	0.0118133	0.017272	0.0134831	0.0260158	0.0189237	0.0114672	0.0854187	1895.5	0.711739
SPAC1039.05c;clean;I:5457472-5457527	0.025974	0.0701754	0.084507	0.171875	0.21519	0.097561	0.161542	0.0602188	0.0855732	37.1667	1.69459
SPBC1685.09;clean;II:516503-516554	0.0196537	0.0177727	0.0110317	0.0396246	0.0300285	0.0284431	0.0326987	0.0161527	0.0856493	2489.58	0.963061
SPBC1539.07c;clean;II:4374885-4375042	0.026694	0.0553279	0.03125	0.0565553	0.083682	0.0833333	0.0745235	0.0377573	0.0856493	220.833	1.03263
SPCC24B10.18;clean;III:932112-932394	0.0777778	0.0512367	0.0557769	0.241935	0.225352	0.154472	0.207253	0.0615971	0.0856493	137.167	1.76253
SPAPYUG7.02c;clean;I:4748206-4748265	0.048951	0.0747126	0.0871369	0.186047	0.15625	0.0973154	0.146537	0.0702669	0.0861826	128.083	1.0886
SPAC22H12.03;clean;I:897163-897241	0.0384615	0.0202429	0.0566038	0.056338	0.111842	0.0714286	0.0798696	0.0384361	0.0864224	92.9167	1.166
SPBP35G2.04c;clean;II:969265-969450	0.0944882	0.0983607	0.123967	0.31746	0.223214	0.146667	0.229114	0.105605	0.0864964	56.75	1.30805
SPAC32A11.01;clean;I:2445968-2446051	0.506787	0.48374	0.370892	0.596429	0.603627	0.634538	0.611531	0.453806	0.0866678	132.917	0.899598
SPAC4C5.01;clean;I:1193010-1193061	0.0536779	0.0556522	0.0538244	0.11039	0.118812	0.0790378	0.102746	0.0543848	0.0869198	202.833	1.02022
SPAC22H10.04;clean;I:2377515-2377581	0.189258	0.237209	0.256494	0.32381	0.336788	0.369403	0.343333	0.227654	0.0869523	174.833	0.830411
SPAC227.07c;clean;I:509485-509562	0.0666667	0.0371517	0.0432432	0.0558659	0.113744	0.144385	0.104665	0.0490205	0.086963	111.667	1.21388
SPCC338.15;clean;III:1349024-1349111	0.0597484	0.0619195	0.0299003	0.0657143	0.0938303	0.113946	0.0911634	0.0505228	0.0870402	329.167	0.881811
SPCC1322.16;clean;III:1324147-1324354	0.0173092	0.01482	0.0168589	0.0257732	0.0220842	0.0383251	0.0287275	0.0163294	0.0875361	653.083	0.846137
SPBC691.01;clean;II:1420671-1420751	0.190476	0.184783	0.121212	0.245283	0.288889	0.43617	0.323447	0.16549	0.0877352	44.3333	1.21061
SPBC1734.02c;clean;II:1062941-1062995	0.0434783	0.0508475	0.0512821	0.307692	0.241379	0.0857143	0.211595	0.0485359	0.0877469	27.1667	2.13385
SPAC17A5.16;clean;I:1786542-1786604	0.10479	0.117647	0.125767	0.222561	0.176887	0.301676	0.233708	0.116068	0.0878848	163.75	1.0776
SPAC6G9.07c;clean;I:3259386-3259441	0.017101	0.0140485	0.017138	0.0232558	0.0264317	0.0314218	0.0270365	0.0160958	0.0878848	657.167	0.78018
SPBC25D12.02c;clean;II:3716856-3716908	0.0634921	0.0652174	0.117647	0	0.185185	0.515152	0.233446	0.0821188	0.0878848	23.75	2.1964
SPBC15C4.01c;clean;II:2236714-2236791	0.0252525	0.0232877	0.0311891	0.0543478	0.0613718	0.0440678	0.0532625	0.0265764	0.087914	216.083	1.05809
SPAC18B11.04;clean;I:311180-311298	0.0101781	0.0118203	0.0472973	0.0601266	0.026393	0.0534759	0.0466652	0.0230986	0.088964	178.583	1.20914
SPAC1B9.03c;clean;I:2406805-2406865	0.0425532	0.0455696	0.0666667	0.166667	0.148936	0.141509	0.152371	0.0515965	0.088964	92.75	1.76946
SPAC3A11.06;clean;I:3460560-3460641	0.012987	0.03125	0.0555556	0.0588235	0.0624204	0.0864407	0.0692282	0.0332642	0.088964	209.167	1.15708
SPCC320.11c;clean;III:144675-144837	0.0164609	0.0144132	0.00524345	0.0124688	0.0347648	0.0274914	0.0249084	0.0120392	0.088964	456.583	1.12806
SPBC18H10.02;clean;II:1770111-1770237	0.0192608	0.0151388	0.0285344	0.0337284	0.0296387	0.0352178	0.0328616	0.020978	0.0890088	1054.67	0.726843
SPBC16H5.08c;clean;II:2284412-2284524	0.00993377	0.00657895	0.00735895	0.0151954	0.0131718	0.0151731	0.0145134	0.00795723	0.0890088	1132.75	0.878903
SPCC553.08c;clean;III:290007-290062	0.0462633	0.0502646	0.0625	0.113475	0.126374	0.0744681	0.104772	0.0530093	0.0890088	117.5	1.06884
SPCC74.01;clean;III:1923248-1923311	0.0465116	0.0802292	0.0588235	0.0979592	0.0795848	0.195918	0.124487	0.0618548	0.0890529	143.167	1.05072
SPCC1322.06;clean;III:1297184-1297261	0.104	0.05	0.0576923	0.122951	0.132867	0.238095	0.164638	0.0705641	0.0900753	61.5	1.29527
SPAC4G8.04;clean;I:769748-769811	0.0160428	0.0131004	0.0408163	0.0682927	0.0590551	0.0340909	0.0538129	0.0233198	0.0900774	107.167	1.34891
SPAP8A3.09c;clean;I:5332599-5332650	0.0498575	0.0633094	0.0781563	0.0844278	0.0874074	0.169255	0.113697	0.0637744	0.0900774	312.333	0.969506
SPBC11B10.09;clean;II:1501393-1501447	0.0365854	0.01893	0.0375	0.0495392	0.0529801	0.0488246	0.050448	0.0310051	0.0900774	529.333	0.761171
SPBC106.05c;clean;II:383612-383702	0.011988	0.00885668	0.0157687	0.0388601	0.0292887	0.0224033	0.030184	0.0122045	0.0903618	404.167	1.26914
SPBC13G1.04c;clean;II:3732930-3732993	0.0543478	0.0199336	0.0662651	0.0606061	0.163265	0.0833333	0.102402	0.0468488	0.0903618	83.5833	1.42308
SPCC1902.02;clean;III:1664417-1664482	0.12037	0.0884808	0.0749465	0.149254	0.105622	0.287554	0.18081	0.0945992	0.0903618	266.25	0.997305
SPAC17C9.08;clean;I:4485274-4485349	0	0	0	0	0	0.0133929	0.00446429	0	0.0906278	97	3.36508
SPBC582.03;clean;II:420308-420661	0.0727273	0.0686508	0.0562397	0.0844069	0.0856	0.250195	0.140067	0.0658726	0.0911406	1108	0.954341
SPAC1705.02;clean;I:1569160-1569215	0.00703812	0.0103466	0.0094583	0.0172166	0.0124434	0.0384131	0.0226911	0.00894768	0.0917706	664.167	1.59114
SPAC1805.02c;clean;I:2774745-2774817	0.0358974	0.0331288	0.0321839	0.0533981	0.0606061	0.125813	0.0799392	0.0337367	0.0917978	230.5	1.52266
SPAC23C4.17;clean;I:1059777-1059837	0.0244755	0.0558659	0.112994	0.130435	0.102564	0.19403	0.142343	0.0644453	0.0919203	84.3333	1.43894
SPAC19G12.02c;clean;I:4046433-4046504	0.0574713	0.0425532	0.057971	0.122449	0.12	0.166667	0.136372	0.0526652	0.0919203	36.5833	1.60334
SPBC36.09;clean;II:859884-859939	0.00966184	0	0	0.0294118	0.113924	0	0.0477786	0.00322061	0.0919203	78.3333	2.97211
SPBC25H2.11c;clean;II:3264284-3264336	0.0365854	0.00813008	0.153846	0.142857	0.205882	0.228261	0.192333	0.0661872	0.0919203	37	2.10509
SPCC285.17;clean;III:1832459-1832592	0.0210158	0.0115858	0.0168599	0.0280374	0.0300546	0.0322581	0.0301167	0.0164871	0.0919203	449.167	0.927632
SPAPB18E9.01;clean;I:3975962-3976013	0.00649351	0.0412371	0.035461	0.0909091	0.0727273	0.0625	0.0753788	0.0277305	0.0920829	64.3333	1.44332
SPCC663.02;clean;III:1630567-1630638	0.231214	0.157143	0.225	0.292683	0.274648	0.477876	0.348402	0.204452	0.092479	80.1667	1.01398
SPAC23A1.04c;clean;I:4087276-4087333	0.182243	0.126087	0.180233	0.287582	0.254098	0.283133	0.274938	0.162854	0.0925332	98.25	0.962572
SPCC285.17;clean;III:1832175-1832247	0.00949668	0.00395257	0.00568182	0.00847458	0.0178571	0.0151515	0.0138277	0.00637702	0.0925332	411.333	1.21352
SPAC1F7.11c;clean;I:4247474-4247531	0.0938967	0.0530303	0.0669456	0.114625	0.132	0.174825	0.140483	0.0712909	0.0925717	113.5	1.05176
SPAC17A5.16;clean;I:1787658-1787714	0.043222	0.0332779	0.0431779	0.0524345	0.0795287	0.0986667	0.0768766	0.0398926	0.0927997	273.083	0.971668
SPBC16C6.03c;clean;II:4332687-4332745	0.14881	0.175824	0.216	0.355932	0.483516	0.257143	0.365531	0.180211	0.092914	63.75	1.31468
SPBC1734.13;clean;II:1086015-1086094	0.0161603	0.00930774	0.0057929	0.0267857	0.0176933	0.0170987	0.0205259	0.0104203	0.0930878	768.167	0.930593
SPBC660.10;clean;II:212491-212574	0.0921053	0.0406504	0.0337079	0.132075	0.194805	0.0769231	0.134601	0.0554878	0.0931989	40.25	1.54844
SPBC14C8.12;clean;II:2223841-2223900	0.0106045	0.0148601	0.0184275	0.0451128	0.0319149	0.0165289	0.0311855	0.0146307	0.093458	325.5	1.06661
SPAC17G6.12;clean;I:3612323-3612421	0.114286	0.0748299	0.112245	0.185714	0.266055	0.190789	0.214186	0.100454	0.0934989	59.6667	1.31824
SPBC725.08;clean;II:1219817-1219888	0.027907	0	0.0625	0.0540541	0.142857	0.0598291	0.0855801	0.0301357	0.0935479	67.0833	2.00028
SPAC1006.06;clean;I:5083607-5083662	0.0333333	0.0127389	0.00353357	0.047619	0.078341	0.0078125	0.0445909	0.0165353	0.095196	117.5	1.65041
SPBC25B2.06c;clean;II:2608105-2608307	0.0547074	0.0802534	0.0615563	0.119363	0.0774527	0.172414	0.123077	0.0655057	0.095196	329.833	0.904027
SPBC1703.10;clean;II:2933291-2933342	0.00801282	0.00671615	0.00439754	0.0135135	0.0101275	0.00991988	0.011187	0.0063755	0.095196	1277.33	0.793893
SPBC1703.12;clean;II:2936452-2936509	0.10793	0.0858209	0.0914894	0.1409	0.103509	0.235294	0.159901	0.0950799	0.095196	251.417	0.825045
SPBC17D11.08;clean;II:3324902-3324966	0.0577508	0.0673575	0.106383	0.126645	0.111582	0.151869	0.130032	0.0771638	0.095196	264.083	0.898562
SPAC3A11.06;clean;I:3461583-3461765	0.0588235	0.0526316	0.2	0.149573	0.180451	0.434211	0.254745	0.103818	0.0952465	68.5	1.51154
SPAC2F3.06c;clean;I:3933838-3933960	0.0422078	0.0210632	0.0153846	0.0473062	0.0343681	0.0778378	0.0531707	0.0262185	0.0952861	446.167	1.06614
SPCC16A11.05c;clean;III:878442-878523	0.0357143	0.0348837	0.0215054	0.166667	0.1	0.0991736	0.121947	0.0307011	0.0959099	56	1.86298
SPAC8C9.03;clean;I:3643368-3643633	0.157706	0.239645	0.2	0.088	0.0890855	0.134006	0.103697	0.199117	0.0959419	501.333	-1.06328
SPAC1639.02c;clean;I:256134-256344	0.0729167	0.0529412	0.0533333	0.0917431	0.128571	0.227273	0.149196	0.0597304	0.0969075	68.9167	1.2945
SPCC16C4.04;clean;III:667683-667736	0.032	0.00680272	0.029703	0.0454545	0.111111	0.04	0.0655219	0.0228352	0.0969075	44.1667	1.78136
SPAC3G9.05;clean;I:3175906-3175992	0.0829103	0.0682594	0.0648649	0.0815047	0.105634	0.203438	0.130192	0.0720115	0.0969641	235.5	0.939299
SPCP1E11.08;clean;III:2406623-2406754	0.00860585	0.00511509	0.0100604	0	0.062069	0.0175439	0.0265376	0.0079271	0.0969641	203.167	1.81273
SPAC139.06;clean;I:1030441-1030502	0.0247934	0.0047619	0.0378378	0.057971	0.0526316	0.062201	0.0576012	0.0224644	0.0972328	113.333	1.71794
SPCC23B6.01c;clean;III:1266417-1266511	0.0448223	0.0369318	0.0706638	0.0868852	0.0936228	0.0724638	0.0843239	0.050806	0.0977797	338.5	0.837693
SPAC23D3.13c;clean;I:4372471-4372523	0.0490566	0.0793103	0.057971	0.100358	0.111486	0.125604	0.112483	0.0621127	0.0978243	134.417	0.907114
SPAC1639.01c;clean;I:252337-252391	0.0196513	0.0194585	0.0188618	0.0217104	0.0256699	0.0677855	0.0383886	0.0193239	0.0980628	1752.75	0.909601
SPBC609.03;clean;II:3165642-3165693	0.1	0.241379	0.0487805	0.0217391	0.0449438	0.0519481	0.0395437	0.130053	0.0986439	30.0833	-1.88773
SPBC25H2.11c;clean;II:3264191-3264245	0.00740741	0.005	0.019802	0.0576923	0.0625	0.0268456	0.0490126	0.0107365	0.0988855	58.4167	2.22563
SPAC23C4.14;clean;I:1053167-1053243	0.0312036	0.0376344	0.0234949	0.0483619	0.0724638	0.0931034	0.0713097	0.0307776	0.0989297	315.667	1.16424
SPAC3A11.13;clean;I:3442048-3442126	0.0180587	0.0284281	0.0324074	0.0491803	0.0744681	0.119741	0.0811298	0.0262981	0.0989297	143.417	2.10925
SPAC22E12.08;clean;I:5033603-5033655	0.0454545	0.042735	0.133333	0.183673	0.122449	0.235294	0.180472	0.073841	0.0989297	38.6667	1.4372
SPCC63.07;clean;III:848869-848930	0.0221239	0.030303	0.0526316	0.132075	0.0253165	0.11	0.0891306	0.0350195	0.0989297	76	1.4302
SPCC63.10c;clean;III:855926-855983	0.0918919	0.130045	0.117925	0.165094	0.180077	0.261364	0.202178	0.113287	0.0989297	105.75	0.925776
SPAC1486.02c;clean;I:3187722-3187810	0.0128755	0.00344828	0.0454545	0.0341297	0.037415	0.0748899	0.0488115	0.0205928	0.0990153	131.583	1.29187
SPAC16E8.07c;clean;I:3512948-3513000	0.014014	0.0140406	0.0259222	0.0208605	0.0241117	0.0708535	0.0386085	0.0179923	0.0990153	636.333	1.06722
SPBC1709.06;clean;II:1108896-1109134	0.115942	0.0905923	0.0874317	0.22619	0.16129	0.19697	0.194817	0.0979887	0.0994531	87.3333	1.1063
SPBC26H8.10;clean;II:3971161-3971325	0.043038	0.0520362	0.013289	0.159763	0.0539419	0.0707965	0.0948339	0.0361211	0.0994531	147.833	1.26341
SPAC1D4.05c;clean;I:647677-647729	0.0435414	0.057598	0.0360902	0.0717131	0.0547786	0.158759	0.0950836	0.0457432	0.0994812	360.75	0.966384
SPCC1672.12c;clean;III:591258-591321	0.0810811	0.0519481	0.197183	0.404255	0.405405	0.0818182	0.29716	0.110071	0.0994812	47.25	1.72182
SPBC106.05c;clean;II:383874-383939	0.0567485	0.0508242	0.0904977	0.125	0.157233	0.154312	0.145515	0.0660235	0.0996215	250.083	1.40414
SPAC13G6.11c;clean;I:195258-195507	0.0756303	0.0812604	0.0792683	0.139456	0.12069	0.145833	0.135326	0.0787196	0.100271	224.417	0.881688
SPAC57A10.03;clean;I:1368441-1368645	0.015873	0.00757576	0	0.142857	0.0487805	0.0333333	0.0749903	0.00781626	0.100271	37.75	2.61983
SPBC1709.10c;clean;II:1119982-1120105	0.0440678	0.0775862	0.0661157	0.126168	0.0860656	0.231405	0.14788	0.0625899	0.100271	122	1.16139
SPBC29A3.14c;clean;II:2065474-2065525	0.410959	0.455696	0.416667	0.575	0.6875	0.571429	0.61131	0.427774	0.100435	47.0833	1.12079
SPBC776.06c;clean;II:3183771-3183826	0.328125	0.240385	0.258427	0.431953	0.376623	0.472868	0.427148	0.275646	0.100839	59.0833	1.00866
SPAPB18E9.01;clean;I:3974775-3974878	0.0946372	0.0964126	0.0742857	0.171598	0.170103	0.117647	0.153116	0.0884452	0.101089	140	0.872857
SPAC1952.04c;clean;I:4972922-4973016	0.334615	0.285156	0.361702	0.441791	0.370277	0.704762	0.50561	0.327158	0.101089	149.833	1.01053
SPBC3B9.08c;clean;II:4002024-4002093	0.013373	0.0226804	0.0175439	0.0282486	0.0561798	0.0515222	0.0453169	0.0178657	0.101212	252.25	1.42229
SPCC550.11;clean;III:1207825-1208162	0.0973574	0.105751	0.119672	0.184883	0.162866	0.127717	0.158489	0.107594	0.101532	632.167	0.644925
SPAC56F8.11;clean;I:1145696-1145887	0.444444	0.258824	0.537037	0.595745	0.684211	0.750973	0.676976	0.413435	0.101919	51.5	1.94131
SPAC4F10.15c;clean;I:4861564-4861623	0.0192308	0.0424837	0.0144404	0.0351759	0.0396476	0.0994475	0.0580903	0.025385	0.101919	129.5	1.1903
SPBP22H7.06;clean;II:1445387-1445473	0.0313589	0.058642	0.0725191	0.099631	0.114007	0.162602	0.125413	0.0541733	0.101919	131.167	1.21917
SPBC1734.16c;clean;II:1094516-1094607	0.0709677	0.0515222	0.0605096	0.0755208	0.118852	0.129326	0.1079	0.0609998	0.102116	206	0.972229
SPCC1682.09c;clean;III:389412-389533	0.0683761	0.0339367	0.0550239	0.0807018	0.0666667	0.143411	0.0969264	0.0524455	0.102263	176.167	0.926565
SPBC4B4.07c;clean;II:3424057-3424110	0.00970874	0.0210526	0.0555556	0.125	0.166667	0.05	0.113889	0.0287723	0.102408	26.1667	2.34735
SPCC736.14;clean;III:343084-343351	0.120879	0.139726	0.0666667	0.189573	0.191336	0.278788	0.219899	0.109091	0.102463	128.833	1.08446
SPAC15E1.09;clean;I:3731808-3731892	0.0916335	0.0886525	0.1375	0.163934	0.22	0.170588	0.184841	0.105929	0.102643	94.5833	1.0195
SPCC126.12;clean;III:2138925-2138990	0.0149254	0.0196078	0.048	0.0288462	0.0537634	0.12605	0.0695533	0.0275111	0.102679	60.6667	1.51683
SPAC19G12.17;clean;I:4066652-4066727	0.0836237	0.0933735	0.0625	0.185185	0.135338	0.154229	0.158251	0.0798324	0.102911	109.75	1.0668
SPAC27F1.02c;clean;I:4320127-4320186	0.0104408	0.0103896	0.00214592	0.0339623	0.0179487	0.030504	0.0274717	0.00765879	0.103104	324.333	1.67104
SPAPYUG7.04c;clean;I:4751734-4751809	0.0776699	0.0802752	0.0776699	0.116732	0.132653	0.150685	0.133357	0.0785383	0.103215	160.583	0.838918
SPBC577.11;clean;II:771575-771755	0.0966495	0.102378	0.0706837	0.14305	0.139142	0.1296	0.137264	0.0899039	0.103215	395.083	0.688162
SPBC13G1.02;clean;II:3729960-3730060	0.0258349	0.0222705	0.0220386	0.0292772	0.0292398	0.072155	0.0435573	0.0233813	0.103215	960.417	0.895067
SPBC19C2.12;clean;II:1700401-1700497	0.0678851	0.0712695	0.0983146	0.121891	0.0769231	0.278515	0.159109	0.0791564	0.103265	205.083	1.06437
SPBC18E5.03c;clean;II:2079641-2079717	0.0272727	0.0948905	0.0909091	0.266667	0.0625	0.291667	0.206944	0.0710241	0.103265	33.5833	2.05109
SPCP1E11.10;clean;III:2408804-2408858	0.0181818	0.0434783	0.0295858	0.259259	0.2	0.0178571	0.159039	0.0304153	0.103382	74.75	1.90435
SPAC24H6.03;clean;I:486597-486648	0.0546875	0.0434783	0.105691	0.156863	0.136986	0.138462	0.144104	0.0679523	0.103428	50.0833	1.24886
SPBC887.22;clean;II:3537304-3537359	0.0184211	0.0237069	0.0161812	0.0566038	0.0355556	0.0428571	0.0450055	0.0194364	0.10345	145.583	1.16924
SPCC737.09c;clean;III:1917222-1917344	0.0413016	0.0439845	0.0490566	0.0671141	0.052808	0.134508	0.0848099	0.0447809	0.103568	465.583	1.0301
SPCC1450.12;clean;III:1754565-1754633	0.0614754	0.052795	0.042654	0.0685714	0.0837004	0.20122	0.11783	0.0523082	0.103613	125.583	1.45986
SPBC25H2.03;clean;II:3279067-3279150	0.204545	0.357143	0.0967742	0.615385	0.510638	0.5	0.542008	0.219488	0.103629	17	1.96963
SPBC902.06;clean;II:496011-496128	0.742105	0.756098	0.786026	0.835749	0.899614	0.976378	0.903914	0.76141	0.103712	101.417	1.3872
SPAC2F3.17c;clean;I:3923885-3923994	0.0487805	0.0726257	0.0449438	0.0916667	0.168	0.12426	0.127976	0.05545	0.104103	103.083	1.24516
SPAC16.02c;clean;I:4425837-4425892	0.0267279	0.0203823	0.0244258	0.0339079	0.0297293	0.0533333	0.0389902	0.0238453	0.10429	2984	0.687661
SPAC1952.04c;clean;I:4972662-4972851	0.646552	0.526786	0.740506	0.796178	0.748466	0.805263	0.783303	0.637948	0.10429	74.6667	0.967769
SPAC16E8.09;clean;I:3515854-3515932	0.0952381	0.112637	0.163043	0.226537	0.13764	0.242525	0.202234	0.12364	0.104501	158.333	0.835363
SPAC19G12.07c;clean;I:4055872-4055963	0.0711514	0.104389	0.0740741	0.164966	0.136499	0.106732	0.136066	0.0832048	0.105047	344.583	0.769657
SPBC16C6.13c;clean;II:4356937-4356999	0.0716981	0.0407288	0.056686	0.0539007	0.097503	0.169106	0.106836	0.056371	0.105348	381.417	0.977741
SPAC144.06;clean;I:4664747-4664798	0.0678851	0.0368764	0.0357143	0.0748031	0.0869565	0.0900322	0.0839306	0.0468253	0.105672	172.25	0.917832
SPCC1919.01;clean;III:2204495-2204615	0.28169	0.172043	0.206186	0.365854	0.425532	0.434783	0.408723	0.219973	0.105788	31	1.31958
SPAC1687.11;clean;I:922747-922892	0.0586081	0.0655738	0.0368421	0.12069	0.24	0.110169	0.156953	0.0536746	0.105795	87.9167	1.45652
SPBC1778.05c;clean;II:3105530-3105651	0.174528	0.169231	0.167785	0.261146	0.213675	0.432234	0.302352	0.170515	0.105795	101.667	1.1564
SPCC16C4.16c;clean;III:697752-697874	0.129412	0.111111	0.0689655	0.25	0.555556	0.362069	0.389208	0.103163	0.105795	24.3333	2.30886
SPCC1919.03c;clean;III:2208921-2208974	0.0473373	0.0282776	0.0629139	0.0575221	0.0920635	0.108401	0.0859956	0.0461763	0.105795	161.583	1.08155
SPCC1235.10c;clean;III:198830-198904	0.0298507	0.0255102	0.0571429	0.105769	0.0675676	0.0941176	0.0891515	0.0375013	0.105974	67.25	1.3271
SPAC14C4.02c;clean;I:5229632-5229700	0.296875	0.135922	0.363636	0.421053	0.489796	0.466667	0.459172	0.265478	0.106296	31.0833	1.51102
SPAPB17E12.11;clean;I:1283504-1283562	0.0525164	0.0664917	0.0735108	0.0745798	0.0958904	0.175032	0.115167	0.064173	0.107263	472.5	0.862366
SPCC24B10.05;clean;III:909054-909288	0.00764818	0.00645161	0.00348432	0.0126783	0.0157895	0.0139752	0.0141476	0.00586137	0.107384	604.667	1.22504
SPBC1198.10c;clean;II:191217-191287	0.0344828	0.119403	0.0344828	0.166667	0.176471	0.425743	0.256293	0.0627895	0.107504	24.1667	2.48403
SPAC2G11.02;clean;I:808197-808255	0.0391566	0.0594315	0.0360656	0.0884354	0.0534759	0.158333	0.100082	0.0448846	0.107714	123.167	1.08344
SPBC685.06;clean;II:2778961-2779016	0.0194453	0.0280512	0.0106952	0.0693816	0.0637088	0.0299065	0.0543323	0.0193972	0.107714	741.917	1.35771
SPAC23C11.08;clean;I:2146170-2146325	0.0846501	0.0545278	0.0787565	0.10834	0.0957004	0.1064	0.10348	0.0726448	0.107819	571.083	0.569471
SPBC8D2.02c;clean;II:1361510-1361663	0.0331279	0.0379987	0.0226721	0.0454016	0.0366925	0.120283	0.0674591	0.0312662	0.108105	753.083	0.989284
SPAC8E11.04c;clean;I:3380984-3381095	0.035503	0.0514286	0.0581818	0.0733138	0.0638821	0.120104	0.0857668	0.0483711	0.108298	174.5	0.903108
SPCC1020.04c;clean;III:783375-783593	0.0114833	0.00941851	0.00665083	0.0124444	0.0114286	0.0331992	0.0190241	0.0091842	0.108298	860.917	0.949269
SPAC22G7.04;clean;I:733251-733368	0.346774	0.323077	0.252427	0.511628	0.44186	0.519481	0.49099	0.307426	0.108445	54.0833	1.04925
SPAC664.07c;clean;I:1715378-1715431	0.04	0.191176	0.037037	0.237288	0.264706	0.222222	0.241405	0.0894045	0.108748	32.4167	1.52278
SPBP8B7.07c;clean;II:3645050-3645185	0.0449438	0.0568182	0.0744681	0.155844	0.0921053	0.164557	0.137502	0.0587434	0.108748	49.25	1.36471
SPCC4G3.02;clean;III:469331-469395	0.169935	0.0806452	0.0795455	0.144068	0.121429	0.395833	0.220443	0.110042	0.108748	81.5833	1.33415
SPCC162.11c;clean;III:1556106-1556167	0.0918728	0.0957447	0.0555556	0.115385	0.0976562	0.333333	0.182125	0.0810577	0.109293	123.25	1.11911
SPCC1682.01;clean;III:371286-371352	0.0897833	0.0863787	0.0627306	0.11413	0.115063	0.205176	0.14479	0.0796309	0.10957	190.167	1.01192
SPBC887.06c;clean;II:3550104-3550184	0.0579065	0.0404218	0.127451	0.172727	0.154341	0.11236	0.146476	0.0752597	0.109633	199.083	1.15794
SPBC29A3.04;clean;II:2045497-2045563	0.0264618	0.0249868	0.0193777	0.0406055	0.0343822	0.0418099	0.0389325	0.0236088	0.11029	4244.33	0.718617
SPAC23D3.07;clean;I:4351067-4351132	0.0142566	0.00482315	0.019025	0.0345423	0.0349741	0.0131234	0.0275466	0.0127016	0.110467	463.417	1.10192
SPAC56F8.08;clean;I:1139333-1139447	0.0279028	0.0331675	0.0401094	0.0693431	0.043205	0.0661157	0.0595546	0.0337266	0.110654	542.417	0.816364
SPAC16E8.11c;clean;I:3521206-3521263	0.0162602	0	0	0.0810811	0.047619	0	0.0429	0.00542005	0.110777	40.1667	2.71476
SPBC30D10.04;clean;II:3091302-3091360	0.0847458	0.0408163	0.12	0.181818	0.333333	0.259259	0.258137	0.081854	0.110974	21.8333	2.3341
SPBC26H8.05c;clean;II:3955744-3955859	0.0833333	0.136986	0.0447761	0.17284	0.181818	0.208333	0.187664	0.0883653	0.110974	39.6667	1.23095
SPCPJ732.02c;clean;III:707032-707083	0.181818	0.163399	0.103093	0.270073	0.204082	0.381818	0.285324	0.149437	0.111025	72.4167	1.1072
SPCC1620.01c;clean;III:2144811-2144864	0.034188	0.0371747	0.0301205	0.060241	0.0653061	0.0806452	0.0687307	0.0338277	0.111233	117.583	1.05171
SPAC2G11.03c;clean;I:812139-812191	0.0238095	0.0529101	0.0840336	0.105634	0.119497	0.0894309	0.104854	0.0535844	0.111337	75	1.16102
SPCC736.05;clean;III:320755-320963	0.104348	0.225	0.255814	0.266667	0.325123	0.483333	0.358374	0.195054	0.111363	78.25	1.33192
SPAC3G9.17;clean;I:3162611-3162669	0.112782	0.198925	0.188571	0.267606	0.304348	0.358491	0.310148	0.166759	0.111888	57.25	1.08312
SPAC1952.07;clean;I:4978754-4978880	0.300971	0.310345	0.518987	0.6	0.548387	0.569444	0.572611	0.376768	0.111956	39.3333	1.21551
SPBC776.14;clean;II:3205546-3205600	0.037037	0.0201342	0.0412371	0.153846	0.0877193	0.0392157	0.0935937	0.0328028	0.111956	46.25	1.55962
SPAC32A11.04c;clean;I:2444921-2445001	0.0126582	0.0125	0.0217391	0.037037	0.0526316	0.106383	0.0653505	0.0156325	0.112099	24.8333	2.45434
SPCC1620.07c;clean;III:2157371-2157429	0.0540541	0.15625	0.15	0.0227273	0	0.0666667	0.029798	0.120101	0.112148	19.9167	-2.20797
SPCC1450.12;clean;III:1754927-1755050	0.0262295	0.0334262	0.0638298	0.0588235	0.0492958	0.154062	0.0873936	0.0411618	0.112431	145.333	1.38803
SPCC126.04c;clean;III:2123202-2123273	0.0108696	0.018018	0	0.0909091	0.115385	0	0.0687646	0.00962919	0.112612	32.3333	2.40284
SPAC17H9.16;clean;I:2031605-2031666	0.03125	0.0234292	0.0282686	0.0542169	0.0593407	0.0491551	0.0542376	0.0276492	0.11307	309.25	1.01262
SPBC1861.01c;clean;II:4128411-4128491	0.0952381	0.15528	0.192308	0.439024	0.428571	0.385714	0.41777	0.147608	0.113269	53.25	2.05027
SPAC9.06c;clean;I:1473885-1473938	0.0459184	0.0564784	0.0454545	0.0491803	0.204545	0.128788	0.127505	0.0492838	0.113588	75.8333	1.5447
SPBC32H8.05;clean;II:1460622-1460761	0.0468165	0.0393701	0.0564516	0.129032	0.130435	0.113475	0.124314	0.0475461	0.113613	166.667	1.495
SPBC336.04;clean;II:2744071-2744123	0.111801	0.121019	0.266667	0.294118	0.219048	0.35	0.287722	0.166496	0.113613	56.75	1.18613
SPAC1093.03;clean;I:4614081-4614151	0.083682	0.0213523	0.0487805	0.119718	0.0852273	0.115385	0.106777	0.0512716	0.113657	95.5833	1.15562
SPBC2D10.12;clean;II:2988144-2988196	0.00649351	0.00523013	0.00445765	0.0222717	0.00689655	0.0109091	0.0133591	0.00539376	0.114313	331.5	1.23546
SPAC644.11c;clean;I:2692174-2692233	0.0215054	0.0330579	0.00543478	0.0909091	0.0372671	0.0363636	0.0548466	0.0199993	0.114447	83.6667	1.38301
SPBC577.02;clean;II:754654-754783	0.1	0.0859107	0.065625	0.25625	0.153846	0.131579	0.180558	0.0838452	0.114447	176.083	1.08956
SPBC29A10.06c;clean;II:2548072-2548179	0.0276923	0.021164	0.00398406	0.0297619	0.0418848	0.0564516	0.0426994	0.0176135	0.114826	130.083	1.27542
SPBC32H8.04c;clean;II:1459793-1459847	0.0321199	0.0212766	0.0318841	0.108108	0.0921053	0.0497512	0.0833215	0.0284269	0.114953	166.167	1.3757
SPBC24C6.04;clean;II:2325118-2325233	0.0125964	0.0129816	0.00829458	0.0134142	0.0127966	0.078406	0.0348723	0.0112909	0.114953	5107.83	1.27906
SPBC3E7.04c;clean;II:2664236-2664475	0.097561	0.285714	0.136364	0.411765	0.4	0.432432	0.414732	0.173213	0.114953	13.75	1.86897
SPAC2C4.11c;clean;I:4279405-4279456	0.0159574	0.0207469	0	0	0.0786517	0.0273973	0.0353496	0.0122348	0.115443	69.0833	1.76438
SPCC1183.05c;clean;III:602161-602226	0.0571429	0.181818	0.305556	0.578947	0.40625	0.333333	0.43951	0.181506	0.115507	15.8333	1.73601
SPAC1952.14c;clean;I:4993934-4994045	0.0533808	0.0331492	0.0158103	0.0559441	0.07109	0.0923695	0.0731345	0.0341134	0.115623	124.917	1.20439
SPAC15A10.13;clean;I:3712014-3712066	0.114286	0.125	0.0666667	0.423077	0.433333	0	0.28547	0.101984	0.115797	15.75	2.17998
SPBC21C3.09c;clean;II:3811992-3812141	0.0028463	0.0010352	0	0.00158479	0.00381194	0.0114068	0.00560119	0.00129383	0.115797	392.833	1.83814
SPBC354.06;clean;II:556579-556845	0.0637156	0.0508949	0.0929779	0.0908596	0.082945	0.164897	0.1129	0.0691961	0.116059	882.5	0.766255
SPAP27G11.06c;clean;I:1619915-1619968	0.0353698	0.0390625	0.0415094	0.0682927	0.0647249	0.0878661	0.0736279	0.0386472	0.11649	142.75	0.97501
SPBC8D2.05c;clean;II:1368668-1368723	0.12381	0.0923077	0.0724638	0.264151	0.245614	0.138462	0.216076	0.0961937	0.11649	39.9167	1.29207
SPAC1805.03c;known-exon;I:2776171-2776250	0.174603	0.31068	0.215686	0.666667	0.307692	0.615385	0.529915	0.233656	0.116542	23.4167	1.95641
SPAC4H3.07c;clean;I:3839157-3839281	0.0339213	0.0462725	0.0426621	0.0658135	0.0546529	0.0847784	0.0684149	0.040952	0.116542	320.333	0.753553
SPAC29A4.14c;clean;I:5119830-5119886	0.0909091	0.0827068	0.1	0.195122	0.296296	0.16129	0.21757	0.0912053	0.116542	41.75	1.4137
SPCC736.11;clean;III:334265-334636	0.626667	0.73516	0.715116	0.792453	0.769492	0.906383	0.822776	0.692314	0.116542	117.583	1.0105
SPAC3A12.18;clean;I:1454927-1455043	0.0256763	0.0309847	0.0227552	0.0370479	0.0386411	0.0691529	0.0482806	0.0264721	0.116754	1455.75	0.899147
SPAC9G1.05;clean;I:1977006-1977067	0.0692308	0.0645161	0.104651	0.163265	0.193878	0.148515	0.168553	0.079466	0.116754	51.5833	1.32053
SPAC15E1.08;clean;I:3729897-3729983	0.0456554	0.0372836	0.048583	0.128342	0.118577	0.0588235	0.101914	0.0438407	0.117055	239.5	1.10533
SPBC16G5.16;clean;II:4244390-4244497	0.122172	0.134615	0.0860927	0.178478	0.174224	0.228228	0.193643	0.114293	0.117055	142.75	0.834885
SPAC4G9.14;clean;I:2280766-2280859	0.0372771	0.0348139	0.0317726	0.042522	0.07	0.117284	0.076602	0.0346212	0.117383	312.833	1.02252
SPAC24H6.03;known-exon;I:488517-488573	0.181102	0.101911	0.202247	0.220779	0.365591	0.24359	0.276653	0.161753	0.118034	51.75	1.12444
SPBC16D10.07c;clean;II:3610775-3610860	0.208333	0.139535	0.189189	0.695652	0.4375	0.206897	0.446683	0.179019	0.118777	16.3333	1.76326
SPBC3D6.15;clean;II:1274543-1274647	0.0118852	0.0150905	0.00642928	0.03861	0.0208681	0.0183126	0.0259303	0.011135	0.118856	912.333	1.0368
SPBC9B6.05c;clean;II:1822379-1822433	0.0392157	0.0371094	0.0467836	0.0664452	0.0544413	0.095082	0.0719895	0.0410362	0.119255	184.75	0.86423
SPAC17H9.17c;clean;I:2032629-2032687	0.411215	0.277372	0.346667	0.418605	0.654545	0.540541	0.537897	0.345085	0.119573	37.8333	1.24493
SPAC3A11.04;clean;I:3466006-3466164	0.038961	0.0826211	0.0421053	0.0969529	0.115479	0.108333	0.106922	0.0545625	0.119806	162.667	1.01247
SPBC17A3.08;clean;II:1416544-1416719	0.114155	0.0846906	0.126761	0.271186	0.223684	0.153846	0.216239	0.108535	0.12023	75.5833	1.16274
SPAC1296.06;clean;I:719581-719662	0.035533	0.0632911	0.0396825	0.0769231	0.108911	0.123077	0.10297	0.0461689	0.120907	59.3333	1.27439
SPBC582.08;clean;II:433012-433203	0.0916598	0.0784827	0.0744863	0.0926865	0.120983	0.160793	0.124821	0.0815429	0.120907	686.5	0.682664
SPBC13G1.12;clean;II:3753014-3753069	0.0187793	0.027451	0.0336134	0.0555556	0.114943	0.0555556	0.0753512	0.0266146	0.120907	77.1667	1.53874
SPCC18B5.07c;clean;III:733050-733102	0.044316	0.0221169	0.0434783	0.0959596	0.0753138	0.0428135	0.0713623	0.0366371	0.121509	194.167	0.974595
SPAC56F8.05c;clean;I:1135776-1135931	0.110512	0.0543933	0.086444	0.193103	0.229829	0.102273	0.175068	0.0837831	0.121911	327.583	1.06911
SPAC23A1.06c;clean;I:4091357-4091659	0.238095	0.231579	0.295775	0.421053	0.488636	0.351351	0.420347	0.25515	0.121951	37.3333	1.12175
SPAC6F12.13c;clean;I:1339375-1339580	0.0219691	0.0341394	0.0272422	0.0387722	0.0349887	0.0707182	0.0481597	0.0277836	0.122637	1216.67	0.727287
SPAC4F10.20;clean;I:4874702-4874825	0.0215332	0.0122324	0.0306748	0.0302245	0.0303448	0.13777	0.066113	0.0214801	0.122637	709.083	2.23413
SPAC4D7.10c;clean;I:5369782-5369973	0.646048	0.716511	0.699571	0.586826	0.610256	0.453311	0.550131	0.687377	0.122637	179.833	-0.942117
SPBC2A9.08c;clean;II:2961972-2962035	0.0315789	0.0272177	0.0340314	0.0492126	0.060698	0.0419355	0.0506154	0.0309427	0.122637	358.583	0.765162
SPCC1672.12c;clean;III:590457-590565	0.0489039	0.038674	0.0433735	0.0851852	0.0860534	0.0844037	0.0852141	0.0436505	0.122637	240.333	1.03859
SPCC1795.02c;clean;III:995886-995942	0.0214938	0.0195077	0.0307091	0.0325717	0.036847	0.0512025	0.0402071	0.0239035	0.122637	941.25	0.732737
SPBC19C2.03;clean;II:1675810-1675863	0.0191489	0.0289331	0.0292683	0.0555556	0.0657895	0.0987654	0.0733702	0.0257834	0.122812	133.417	1.85738
SPAC23D3.16;clean;I:4365844-4366008	0.120879	0.154639	0.283784	0.4375	0.262295	0.309091	0.336295	0.186434	0.122839	35.5	1.16713
SPBP35G2.05c;clean;II:972270-972322	0.15748	0.0810811	0.171717	0.225352	0.214286	0.288136	0.242591	0.13676	0.122839	47.8333	1.06662
SPBC29A10.11c;clean;II:2565268-2565566	0.265873	0.276923	0.252874	0.342857	0.361905	0.47541	0.393391	0.265223	0.125506	107.417	0.81167
SPAC8E11.07c;clean;I:3377366-3377518	0.0211268	0.0369318	0.0468085	0.030303	0.0661157	0.117284	0.0712342	0.0349557	0.12612	104.417	1.25653
SPBC12C2.08;clean;II:2461225-2461356	0.03	0.039823	0.00512821	0.0913706	0.0375	0.0464286	0.058433	0.0249837	0.126605	111.5	1.15971
SPCC285.16c;clean;III:1830972-1831087	0.0418605	0.037594	0.0375	0.0722892	0.108108	0.0792683	0.0865552	0.0389848	0.126763	83.25	1.22398
SPCC16A11.16c;clean;III:898827-899024	0	0.00609756	0	0.0208333	0.0666667	0	0.0291667	0.00203252	0.126787	46	2.89593
SPBC577.06c;clean;II:764166-764221	0.0269576	0.0449575	0.0271084	0.047619	0.0472527	0.0787519	0.0578746	0.0330078	0.126851	387.25	0.781093
SPAC27F1.09c;clean;I:4336726-4336777	0.0185185	0.0267857	0	0.0752688	0.0367647	0.0505051	0.0541795	0.0151014	0.127345	61.0833	1.70934
SPAC22E12.17c;clean;I:5054373-5054435	0.0372041	0.0236518	0.0257669	0.0389785	0.0490431	0.0584071	0.0488095	0.0288743	0.127394	408.667	0.77497
SPCC4B3.02c;clean;III:1176997-1177128	0.151659	0.17484	0.15894	0.157025	0.246711	0.435013	0.279583	0.161813	0.128237	176.333	1.14278
SPAC2C4.03c;clean;I:4264326-4264386	0.0272374	0.0651466	0.0758294	0.129032	0.178082	0.0758294	0.127648	0.0560711	0.128383	102.083	1.21497
SPBC13G1.14c;clean;II:3727810-3727876	0.433962	0.4	0.342593	0.560606	0.483146	0.651376	0.565043	0.392185	0.128383	52.75	1.04567
SPAC18B11.10;clean;I:301520-301587	0	0.0105263	0.00584795	0	0.0105263	0.0559441	0.0221568	0.00545809	0.128765	81.6667	2.06359
SPBC337.04;clean;II:1037782-1037849	0.0299145	0.0415225	0.0810811	0.0485437	0.08125	0.176471	0.102088	0.0508394	0.128765	93.4167	1.39991
SPAC3C7.07c;clean;I:2078366-2078420	0.177778	0.1	0.155172	0.541667	0.322581	0.129032	0.331093	0.144317	0.128827	28.6667	1.49674
SPBC106.20;clean;II:419309-419410	0.0210526	0.0409836	0.0263158	0.0454545	0.0714286	0.162162	0.0930151	0.0294507	0.129032	34.6667	1.6319
SPAC23H3.04;clean;I:2499353-2499442	0.0232558	0.0454545	0.0638298	0.121212	0.0913462	0.0991736	0.103911	0.04418	0.129164	64.4167	1.27292
SPCC320.06;clean;III:159193-159250	0.0470219	0.0528846	0.034749	0.0487805	0.0736842	0.166265	0.0962433	0.0448852	0.129164	191.167	1.11971
SPCC1183.09c;clean;III:613564-613627	0.0355556	0.0381544	0.039929	0.033584	0.0405405	0.195431	0.089852	0.0378797	0.129314	797	1.28657
SPAC3F10.06c;clean;I:2828349-2828628	0.337838	0.367505	0.320574	0.445652	0.437624	0.758503	0.54726	0.341972	0.129365	212.167	1.05425
SPCC132.03;clean;III:1331791-1331985	0.292566	0.308511	0.320819	0.38172	0.448598	0.484642	0.43832	0.307299	0.12949	156.083	0.868365
SPBC36B7.03;clean;II:2387348-2387408	0.0170455	0.0157368	0.0232068	0.0216346	0.0461812	0.0347826	0.0341995	0.018663	0.129752	261.667	0.98507
SPCC1672.01;clean;III:559764-559830	0.0643275	0.142857	0.0837696	0.137615	0.165605	0.290698	0.197972	0.0969848	0.129752	74.6667	1.09618
SPCC1795.08c;clean;III:981128-981210	0.104895	0.0274725	0.0238095	0.113636	0.195652	0.125	0.144763	0.0520591	0.129785	47.5833	1.54138
SPAC4F10.20;clean;I:4874289-4874383	0.00679579	0.00222646	0.00706001	0.00507185	0.00757038	0.0536024	0.0220815	0.00536075	0.130016	1849.08	2.47585
SPCC24B10.17;clean;III:930947-931077	0.0812604	0.0714286	0.0870588	0.0920578	0.114011	0.216061	0.14071	0.0799159	0.130016	294.417	0.89205
SPAC57A10.09c;clean;I:1380975-1381267	0.159822	0.153992	0.189122	0.258514	0.266965	0.202286	0.242589	0.167646	0.130418	635.667	0.647943
SPBC11B10.07c;clean;II:1497380-1497438	0.127921	0.115	0.111878	0.164614	0.136744	0.242718	0.181359	0.118267	0.130477	461.25	0.725074
SPAC4H3.13;clean;I:3853112-3853189	0.042735	0.0342205	0.0238095	0.057554	0.0673575	0.0880503	0.0709873	0.0335884	0.130773	96.3333	1.09926
SPCC306.07c;clean;III:421012-421072	0.00628931	0.0232558	0.0487805	0	0	0.153846	0.0512821	0.0261085	0.130958	41.6667	2.1845
SPAC1687.03c;clean;I:906144-906287	0.1375	0.119565	0.047619	0.344828	0.285714	0.2	0.276847	0.101561	0.131824	25.9167	1.53559
SPBC17G9.07;clean;II:2180999-2181080	0.00324401	0.00312539	0.00176	0.00646663	0.00403863	0.00438596	0.00496374	0.0027098	0.131824	2993	0.799389
SPCC1442.03;clean;III:1771887-1772010	0.0604534	0.0684105	0.082153	0.125	0.0980392	0.12459	0.115876	0.0703389	0.131824	200.25	0.78136
SPAC1952.04c;clean;I:4973030-4973243	0.165992	0.194553	0.236842	0.28882	0.223958	0.410256	0.307678	0.199129	0.13253	142.583	0.775918
SPAC17A5.13;clean;I:1776608-1776661	0.0440678	0.0335196	0.0408922	0.0952381	0.0735931	0.0629921	0.0772744	0.0394932	0.132677	118.917	1.04245
SPAC323.07c;clean;I:3919140-3919202	0.0436433	0.0594354	0.0485232	0.0783476	0.0855263	0.206406	0.123427	0.0505339	0.132677	284.75	1.07052
SPBC13E7.09;clean;II:3056273-3056325	0.0538462	0.0265487	0	0.0337079	0.0493827	0.22619	0.103094	0.0267983	0.132677	47.1667	1.78403
SPBC19F5.01c;clean;II:3701823-3701957	0.257143	0.383333	0.32	0.434343	0.473684	0.573333	0.493787	0.320159	0.133141	37.4167	1.03452
SPAC6F6.09;clean;I:2749100-2749163	0.072	0.0965517	0.06	0.0833333	0.175	0.219178	0.15917	0.0761839	0.13356	47.5833	1.25941
SPBC543.06c;clean;II:4311346-4311435	0.0610687	0.0855615	0.0854701	0.226415	0.14433	0.135593	0.168779	0.0773668	0.13356	94.8333	1.13213
SPCC306.07c;clean;III:420657-420878	0.0272109	0.00865801	0.11	0.230769	0.142857	0.0769231	0.150183	0.048623	0.133633	47.5833	1.86304
SPBC19G7.10c;clean;II:2369190-2369245	0.0235602	0.0151188	0.00779221	0.0210773	0.0248447	0.0542169	0.0333796	0.0154904	0.133824	206	1.04704
SPBC16C6.05;clean;II:4335687-4335740	0.0342679	0.0211765	0.00735294	0.0689655	0.0851064	0.0994152	0.0844957	0.0209324	0.133824	94.0833	2.07376
SPAC1851.03;clean;I:4502430-4502509	0.0738994	0.0762274	0.0642202	0.112717	0.119691	0.136808	0.123072	0.071449	0.134073	260.5	0.839654
SPAC23D3.13c;clean;I:4372284-4372346	0.0557769	0.0348837	0.0528634	0.0794979	0.0687023	0.118644	0.0889481	0.0478413	0.134122	117.833	0.905844
SPAC23H4.14;clean;I:1582597-1582656	0.034965	0.00649351	0.079646	0.11	0.0699301	0.205128	0.128353	0.0403682	0.13424	57.6667	1.59381
SPAC4F10.18;clean;I:4870525-4870576	0.0487484	0.0588957	0.0425806	0.078534	0.059448	0.0912647	0.0764156	0.0500749	0.134244	401.833	0.62075
SPAC22F3.15;clean;I:692725-692848	0.00684932	0	0.0163934	0	0.147059	0.0143885	0.0538158	0.00774759	0.134816	49.25	2.8522
SPBC18H10.08c;clean;II:1786080-1786140	0.013468	0.0207792	0.0319149	0.0348837	0.0619048	0.0352941	0.0440275	0.022054	0.134822	126.333	1.09099
SPAC21E11.05c;clean;I:4257132-4257272	0.0222222	0.0423729	0.150943	0.105263	0.264706	0.151515	0.173828	0.0718462	0.135567	31.6667	1.81323
SPAC323.04;clean;I:3913481-3913543	0.0393996	0.0272	0.0180832	0.0392157	0.0265589	0.123791	0.0631886	0.0282276	0.135932	356.167	1.36184
SPBC36B7.06c;clean;II:2392604-2392658	0	0	0	0	0.153846	0.105263	0.0863698	0	0.136054	7.91667	3.20822
SPAC27E2.02;clean;I:4005061-4005153	0.0409836	0.0604027	0.0405405	0.16	0.176471	0.0606061	0.132359	0.0473089	0.136106	36.4167	1.53312
SPAC23A1.11;clean;I:4097374-4097429	0.00486473	0.0071144	0.00315244	0.0121359	0.0151688	0.00836481	0.0118898	0.00504386	0.136106	2666.75	1.14365
SPAPJ691.03;clean;I:5190053-5190124	0.0208655	0.0297226	0.0294957	0.0506912	0.0508259	0.0315706	0.0443626	0.0266946	0.136106	666.833	0.777449
SPAC6C3.08;clean;I:2338279-2338417	0.00531915	0.027027	0.00961538	0.0128205	0.0674157	0.0666667	0.0489676	0.0139872	0.136278	75.5	1.91104
SPAC31A2.02;clean;I:388621-388720	0.020934	0.0376412	0.0423529	0.129032	0.0930233	0.0480167	0.0900241	0.0336427	0.136417	224.333	1.22744
SPAC13A11.04c;clean;I:580983-581083	0.144578	0.25	0.211538	0.381818	0.324324	0.366667	0.357603	0.202039	0.136548	34	1.12713
SPBC405.04c;clean;II:3147690-3147752	0.00941915	0.0110803	0.0197694	0.0246085	0.0217597	0.0230991	0.0231558	0.0134229	0.136606	413	0.817679
SPCP1E11.09c;clean;III:2408069-2408224	0.0187361	0.017342	0.0143566	0.0329489	0.0281501	0.0272593	0.0294528	0.0168116	0.136896	2061.67	0.780015
SPBC557.03c;clean;II:2490047-2490222	0.0642202	0.0557491	0.09375	0.153846	0.141593	0.140969	0.145469	0.0712398	0.13755	91.3333	1.21099
SPBC725.17c;clean;II:1235896-1236010	0.175926	0.112281	0.224719	0.153846	0.296296	0.367816	0.272653	0.170975	0.138019	76	1.03162
SPBC1709.04c;clean;II:1104525-1104577	0.16092	0.0731707	0.126984	0.228571	0.307692	0.209677	0.248647	0.120358	0.138388	34.0833	1.32256
SPCC970.02;clean;III:512635-512708	0.0333333	0.0708661	0.0638298	0.111111	0.157895	0.115385	0.12813	0.0560098	0.139022	38.75	1.28067
SPCC364.05;clean;III:478343-478399	0.152466	0.157895	0.123762	0.231132	0.215859	0.478261	0.308417	0.144708	0.13915	97.0833	1.10471
SPCC18B5.11c;clean;III:740765-740832	0.0550459	0.0330579	0.123288	0.105263	0.224719	0.126761	0.152248	0.0704638	0.13915	49.25	1.43051
SPAC9.06c;clean;I:1474212-1474263	0.0180995	0	0.0457516	0.0535714	0.0985915	0.0322581	0.0614737	0.0212837	0.13975	75.5833	1.64886
SPAC23H4.16c;clean;I:1578656-1578792	0.0569395	0.0843023	0.0676692	0.134545	0.0803109	0.164794	0.12655	0.069637	0.13975	151.583	0.851137
SPBC776.15c;clean;II:3208166-3208458	0.0833333	0.11828	0.0942029	0.155172	0.140541	0.217822	0.171178	0.0986053	0.13975	95.75	0.96161
SPAC6F6.08c;clean;I:2746931-2747118	0.057971	0.0382775	0.0424242	0.120805	0.0925926	0.0574713	0.0902897	0.0462243	0.140047	93.3333	1.00424
SPBC29B5.01;clean;II:1546464-1547319	0.0525896	0.0565497	0.177549	0.0504464	0.0479097	0.0508837	0.0497466	0.0955627	0.140047	1546.67	-0.831286
SPBC651.02;clean;II:1240331-1240383	0.0245614	0.0191693	0.0511811	0.0507614	0.0893617	0.0431894	0.0611042	0.0316373	0.140058	132.083	1.02063
SPBC27B12.10c;clean;II:1344157-1344213	0.0531401	0.0433071	0.0584416	0.0916031	0.132231	0.0764706	0.100102	0.0516296	0.140058	86.4167	1.01953
SPAC4G9.15;clean;I:2282242-2282302	0.0221675	0.0173267	0.0175953	0.0315789	0.0376106	0.0377907	0.0356601	0.0190298	0.140599	193.917	0.926511
SPAC20G4.04c;clean;I:4821594-4821651	0	0.075	0.0930233	0.0625	0.2	0.1875	0.15	0.0560078	0.140801	22.5833	1.89707
SPBC800.08;clean;II:265468-265604	0.00930233	0.00623053	0.0129032	0.0487805	0.0188679	0.033557	0.0337352	0.00947869	0.140801	77.8333	1.95848
SPCC777.02;clean;III:1599291-1599373	0.447368	0.473934	0.5	0.646667	0.546961	0.704	0.632543	0.473767	0.141586	81.5833	0.872574
SPBC16D10.09;clean;II:3616765-3616876	0.0247678	0.0235294	0.0259901	0.0271817	0.0356234	0.0695742	0.0441264	0.0247624	0.141647	437.083	0.949405
SPBC24C6.02;clean;II:2320417-2320546	0.108434	0.147368	0.192982	0.266667	0.513514	0.230769	0.336983	0.149595	0.142168	28.25	1.58435
SPCC757.08;clean;III:63336-63435	0.0912052	0.0633609	0.101818	0.175573	0.130435	0.14218	0.149396	0.0854614	0.143077	128.333	0.889186
SPBC646.15c;clean;II:955369-955434	0.0481928	0.0423729	0.047619	0.106195	0.0992908	0.126984	0.110823	0.0460616	0.14348	50.1667	1.32983
SPAC1705.02;clean;I:1568869-1569063	0.0413502	0.0152323	0.0143791	0.0538302	0.0417391	0.0699029	0.0551574	0.0236539	0.143855	445.917	1.30393
SPCC1183.02;clean;III:595212-595492	0.0518519	0.0505085	0.0611896	0.0697761	0.0686078	0.0827639	0.0737159	0.0545166	0.143855	1346.17	0.470767
SPBC776.13;clean;II:3200252-3200322	0.111111	0.0582524	0.0639535	0.153061	0.113636	0.153153	0.13995	0.0777723	0.143992	75.6667	0.926152
SPAC222.06;clean;I:953174-953227	0.013089	0.0134615	0.0507246	0.172414	0.142857	0.0182927	0.111188	0.0257584	0.144895	106.833	1.82818
SPBC1703.11;clean;II:2935312-2935430	0.301887	0.0869565	0.166667	0.363636	0.129032	0.666667	0.386445	0.18517	0.144895	21.8333	1.88059
SPCC736.05;clean;III:321335-321386	0.172414	0.0857143	0.311111	0.308642	0.286957	0.365672	0.320423	0.189746	0.145082	41.9167	1.19355
SPAC17G8.14c;clean;I:2368201-2368256	0.0319149	0.0310078	0.0959596	0.0885246	0.15	0.152721	0.130415	0.0529607	0.145536	218.333	1.61799
SPCC16A11.05c;clean;III:878318-878401	0.0132159	0.0228311	0.0181818	0.135135	0.031746	0.0512821	0.0727211	0.0180762	0.145536	67.6667	1.76483
SPAC630.11;clean;I:367040-367104	0.0431165	0.0366732	0.036214	0.0554202	0.0553314	0.0863158	0.0656891	0.0386679	0.145582	699.25	0.722134
SPAC22G7.01c;clean;I:727731-727845	0.0827338	0.0859599	0.0802139	0.155914	0.114679	0.189189	0.153261	0.0829692	0.145582	113.833	0.936604
SPAC23C11.01;clean;I:2133702-2133781	0.0631229	0.0276817	0.0757098	0.121037	0.0830671	0.100457	0.10152	0.0555048	0.14609	148.833	0.937013
SPBC216.06c;clean;II:913570-913645	0.0754717	0.0454545	0	0.192308	0.157895	0.0714286	0.140544	0.0403087	0.14609	17.8333	1.92817
SPCC1235.11;clean;III:200844-200899	0.0282506	0.019811	0.0252207	0.0330518	0.0452418	0.0312195	0.0365044	0.0244274	0.14609	1452	0.627774
SPCC1450.09c;clean;III:1743762-1744096	0.521739	0.315789	0.333333	0.510204	0.761905	0.658537	0.643548	0.390287	0.14609	16.5	1.42884
SPBC13G1.12;clean;II:3752554-3752756	0.0719424	0.0584416	0.0877193	0.325	0.215686	0.1	0.213562	0.0727011	0.146125	45.9167	1.51801
SPCC1919.01;clean;III:2205085-2205137	0.117647	0.0614035	0.0540541	0.181818	0.153846	0.206897	0.180854	0.0777015	0.146125	32.25	1.3523
SPBC8D2.13;clean;II:1382308-1382397	0.0655738	0.04	0.0243902	0.357143	0.105263	0.05	0.170802	0.0433213	0.146173	19.1667	1.90903
SPBC1198.10c;clean;II:191414-191488	0.263158	0.139535	0	0.269231	0.217391	0.533333	0.339985	0.134231	0.146488	18.0833	1.98969
SPCC1450.10c;clean;III:1747817-1747895	0.130435	0.101124	0.09375	0.171875	0.283951	0.170213	0.208679	0.108436	0.146684	54.25	1.1094
SPAC29B12.08;clean;I:5428522-5429118	0.221584	0.215103	0.212635	0.361314	0.289689	0.448669	0.366557	0.216441	0.146742	318	0.938993
SPBC83.01;clean;II:1513235-1513333	0.12963	0.102326	0.158228	0.20362	0.269076	0.149171	0.207289	0.130061	0.146742	98.8333	0.898757
SPBC4B4.06;clean;II:3422757-3422812	0.025641	0	0.0666667	0.2	0.16	0.0769231	0.145641	0.0307692	0.146742	16.75	2.09604
SPBC16H5.14c;clean;II:2268996-2269047	0.0606061	0.0576923	0.052506	0.0900901	0.092219	0.108374	0.0968945	0.0569348	0.146844	176.167	0.802135
SPBC1A4.06c;clean;II:1987675-1987736	0.0322581	0.0757576	0.025641	0.176471	0.0952381	0.157895	0.143201	0.0445522	0.147501	22.8333	1.82938
SPBC27B12.14;clean;II:1348622-1348800	0.0619946	0.0434783	0.0593081	0.0715166	0.0633437	0.129608	0.088156	0.054927	0.147523	399.333	0.736992
SPCC1450.15;clean;III:1761248-1761634	0.160142	0.187692	0.133971	0.153226	0.299685	0.414747	0.289219	0.160602	0.148163	133.083	1.01962
SPBC19G7.01c;clean;II:2347291-2347385	0.0609756	0.131868	0.15625	0.25	0.202381	0.226415	0.226265	0.116365	0.148429	36.1667	1.1614
SPAC20G4.01;clean;I:4812222-4812301	0.105263	0.0359712	0.0582524	0.141304	0.105263	0.209302	0.151957	0.0664956	0.148628	47.25	1.26286
SPCC1442.17c;clean;III:1796682-1796757	0.0289855	0.0266667	0.0257732	0.0454545	0.0805369	0.0666667	0.0642194	0.0271418	0.148628	77.9167	1.29262
SPAC890.03;clean;I:5004835-5004902	0.0650888	0.0562771	0.0362694	0.0915493	0.0828025	0.122807	0.099053	0.0525451	0.14876	83.8333	0.959126
SPAP8A3.09c;clean;I:5332283-5332391	0.04	0.0212766	0.04111	0.0444894	0.0554236	0.0613961	0.0537697	0.0341289	0.148896	593.917	0.735258
SPAC4D7.11;clean;I:5372301-5372355	0.177305	0.148627	0.124361	0.177941	0.208939	0.363636	0.250172	0.150098	0.148896	319.083	0.803427
SPBC725.08;clean;II:1219732-1219786	0.0574713	0.0205279	0.057971	0.145455	0.0921053	0.080292	0.105951	0.0453234	0.148896	84	1.34636
SPBC29A3.17;clean;II:2071291-2071347	0.0707965	0.0967742	0.111111	0.188679	0.179856	0.152778	0.173771	0.0928939	0.149207	55.1667	1.06947
SPAC823.05c;clean;I:2589275-2589327	0.0338164	0.0334728	0.0121951	0.0888889	0.0888889	0.0952381	0.0910053	0.0264948	0.149382	62	1.70722
SPAC926.07c;clean;I:3896863-3896936	0.00714286	0.00591716	0.00782779	0.0206897	0.00963391	0.014733	0.0150188	0.0069626	0.149382	270.333	1.10869
SPBC36.05c;clean;II:850607-850662	0.0695652	0.0823529	0.09	0.135484	0.105263	0.189744	0.143497	0.0806394	0.149757	110.75	0.931456
SPBC31E1.03;clean;II:244864-244934	0.010929	0.00296296	0.0112994	0.0517241	0.0306122	0.00881834	0.0303849	0.00839712	0.149983	209.583	1.50906
SPBC725.10;clean;II:1225441-1225968	0.018315	0.0236967	0.0597015	0.047546	0.039239	0.108202	0.0649958	0.0339044	0.149983	271.417	1.35433
SPAC3G9.09c;clean;I:3166758-3166864	0.00234342	0.00236048	0.00127877	0.00286328	0.003822	0.00420058	0.00362862	0.00199422	0.15023	2131.92	0.873418
SPAC4G9.17c;clean;I:2284717-2284844	0.0408163	0.0298103	0.037037	0.0777778	0.0564972	0.083871	0.0727153	0.0358879	0.150571	108.833	1.07439
SPBP35G2.04c;clean;II:969871-969963	0.0724638	0.102273	0.0677966	0.321429	0.235294	0.0588235	0.205182	0.0808444	0.150571	26	1.44057
SPBC776.18c;clean;II:3213305-3213366	0.0247934	0.0223881	0.0909091	0.214286	0	0.139535	0.11794	0.0460302	0.151276	39.0833	1.89208
SPBC1105.07c;clean;II:3519048-3519103	0.00381679	0.0162866	0.0162162	0.0625	0.0235294	0.030303	0.0387775	0.0121066	0.151683	79.4167	1.59356
SPAC4F10.03c;clean;I:4835703-4835921	0.25	0.127389	0.120253	0.297619	0.215517	0.333333	0.282157	0.165881	0.152478	61.4167	0.94586
SPBC1778.02;clean;II:3098879-3098962	0.21519	0.161616	0.258621	0.304348	0.472973	0.511254	0.429525	0.211809	0.152478	55.5833	1.86917
SPCC188.02;clean;III:1476193-1476524	0.046729	0.0325534	0.0264151	0.0584192	0.0540541	0.0618102	0.0580945	0.0352325	0.152572	411.333	0.755962
SPAC139.06;clean;I:1030721-1030810	0.0209424	0.0299625	0.027027	0.0909091	0.0784314	0.0859375	0.0850927	0.0259773	0.152685	62	1.77947
SPAC16E8.12c;clean;I:3523644-3523924	0.0147601	0.0191257	0.0268456	0.0784314	0.0568182	0.0338983	0.0563826	0.0202438	0.152739	86.9167	1.4534
SPAC9.02c;clean;I:1457541-1457638	0.0326975	0.0383387	0.020936	0.0398293	0.0423841	0.0704846	0.0508993	0.0306574	0.153534	385.333	0.733746
SPBC428.01c;clean;II:441484-441540	0.0243902	0.0323529	0.0702479	0.114754	0.0604396	0.0714286	0.0822074	0.0423304	0.153544	115.25	1.00781
SPAC23H4.02;clean;I:1606803-1606974	0.167095	0.156627	0.185915	0.20598	0.248227	0.347826	0.267344	0.169879	0.153634	153.583	0.74418
SPCC74.01;clean;III:1923580-1923681	0.0454545	0.0351562	0.0446602	0.0673575	0.0412621	0.130952	0.0798573	0.041757	0.153634	209.75	0.846793
SPCC1322.11;clean;III:1311823-1312088	0.00655226	0.0054027	0.004738	0.00316408	0.00397316	0.00399944	0.00371223	0.00556432	0.153639	7583.25	-0.585863
SPAC4G8.12c;clean;I:785632-785697	0.00840336	0.0268199	0.0452962	0.0394265	0.0650685	0.0872483	0.0639144	0.0268398	0.153887	125.5	1.14125
SPAC4D7.09;clean;I:5367696-5367820	0.0494297	0.0299745	0.0325511	0.0603352	0.0436761	0.0697368	0.057916	0.0373184	0.153887	579.833	0.639609
SPAC3G6.05;clean;I:5388963-5389019	0.0159642	0.0246171	0.0303327	0.0327056	0.0507322	0.0327771	0.0387383	0.023638	0.153887	835.333	0.789048
SPBC27B12.14;clean;II:1348416-1348503	0.0495868	0.0600546	0.0508906	0.070207	0.0637636	0.139373	0.0911145	0.0535107	0.154491	523.083	0.792782
SPBC409.15;clean;II:1167800-1168061	0.0884354	0.048951	0.0888889	0.0909091	0.162791	0.24	0.164567	0.0754251	0.155107	43.8333	1.20899
SPAC3A12.02;clean;I:1422071-1422179	0.240385	0.234783	0.195652	0.45	0.339286	0.365854	0.385046	0.223606	0.155696	40.75	1.05528
SPCC364.04c;clean;III:479946-480012	0	0.114754	0.125	0.0714286	0.230769	0.45	0.250733	0.079918	0.155819	14.9167	2.48415
SPAC15F9.02;clean;I:2400462-2400516	0	0.0102041	0.0141643	0.0361446	0.0353698	0	0.0238381	0.0081228	0.156616	170	1.46554
SPBC1711.04;clean;II:2140148-2140200	0.025825	0.0427461	0.0215716	0.0434783	0.0626186	0.0441767	0.0500912	0.0300476	0.156616	304.083	0.742125
SPCC1235.15;clean;III:215600-215849	0.10767	0.0995907	0.119932	0.157068	0.106364	0.238037	0.167156	0.109064	0.156616	406.083	0.65537
SPBP8B7.22;clean;II:3680210-3680265	0.0234645	0.0132948	0.011065	0.0207877	0.0200293	0.0416961	0.0275044	0.0159414	0.156691	826.25	0.740068
SPAC6B12.15;clean;I:2439657-2439854	0.00648409	0.0080285	0.00638733	0.0121086	0.0100929	0.0159191	0.0127068	0.00696664	0.15702	7011.42	0.898309
SPBC1778.06c;clean;II:3106888-3106942	0.00456919	0.00566893	0.0166793	0.0141509	0.0178306	0.0122324	0.014738	0.00897248	0.158162	830.417	0.83281
SPAC2F3.13c;clean;I:3949921-3949996	0.0889236	0.0786885	0.0233393	0.129555	0.1	0.150376	0.126644	0.0636505	0.158792	227.583	0.998566
SPAC17A2.07c;clean;I:3567638-3567740	0.111888	0.0425532	0.04329	0.111111	0.100358	0.147651	0.119707	0.0659104	0.159008	136.583	0.958302
SPAC824.05;clean;I:1692406-1692471	0.0888889	0.172414	0.0714286	0.227273	0.48	0.210526	0.305933	0.11091	0.159522	12.8333	1.86394
SPAC29E6.08;clean;I:4416378-4416448	0.0397229	0.0309773	0.0281924	0.0356248	0.0324041	0.279991	0.116007	0.0329642	0.159522	1493.42	2.01442
SPAC31G5.17c;clean;I:3020010-3020229	0.0158658	0.0159183	0.0103968	0.026885	0.0328195	0.0216325	0.0271123	0.0140603	0.159652	3132.42	0.894092
SPAC4F10.19c;clean;I:4872572-4872685	0.113043	0.0705128	0.0729167	0.1875	0.191489	0.222222	0.200404	0.085491	0.159652	47.6667	1.52454
SPBC651.05c;clean;II:1246221-1246279	0	0.0434783	0	0.0714286	0.117647	0.133333	0.10747	0.0144928	0.159652	9	2.79104
SPBC23G7.16;clean;II:2100412-2100519	0.120332	0.118443	0.0888383	0.148748	0.183254	0.178808	0.17027	0.109205	0.159652	273.083	0.710202
SPCC1840.05c;clean;III:2267270-2267707	0.0268595	0.0247525	0.034	0.059952	0.0444444	0.0391791	0.0478585	0.0285373	0.159652	260.667	0.753794
SPAC6F6.08c;clean;I:2747431-2747508	0.0307692	0.0443038	0.0754717	0.0972973	0.0837209	0.0848485	0.0886222	0.0501816	0.15993	89.75	0.919349
SPAC3G9.06;clean;I:3172699-3172767	0.0222222	0.0183113	0.0143084	0.0359408	0.0265655	0.0354391	0.0326485	0.0182806	0.15993	331.75	0.849784
SPAC11E3.10;clean;I:5301379-5301456	0.0284483	0.0198962	0.0188867	0.0375458	0.032316	0.0331606	0.0343408	0.0224104	0.15993	541.083	0.623999
SPBC839.17c;clean;II:632142-632247	0.0386417	0.0277014	0.0436295	0.0491349	0.0388474	0.0954985	0.0611603	0.0366575	0.15993	2222.42	0.869994
SPAC27E2.02;clean;I:4005273-4005340	0.0247525	0.0298507	0.0616438	0.027027	0.0869565	0.115385	0.0764561	0.038749	0.160183	64.75	1.36257
SPCPJ732.02c;clean;III:706917-706990	0.396825	0.342657	0.469136	0.527397	0.455959	0.687861	0.557072	0.402873	0.160202	71.8333	0.953535
SPAC589.05c;clean;I:3102149-3102282	0.165468	0.137725	0.0487805	0.26087	0.27	0.186047	0.238972	0.117324	0.160243	53.4167	1.27302
SPBC11C11.11c;clean;II:3368807-3368864	0.272727	0.204082	0.157303	0.421875	0.361446	0.265625	0.349649	0.211371	0.160261	42.3333	0.975608
SPAP8A3.09c;clean;I:5331162-5331217	0.0240296	0.0119157	0.025	0.0469484	0.0265748	0.0274286	0.0336506	0.0203151	0.160289	473	0.766295
SPAC664.12c;clean;I:1728730-1728816	0.138462	0.108597	0.101124	0.132867	0.1875	0.234375	0.184914	0.116061	0.160319	92.0833	0.834075
SPBC36B7.07;known-exon;II:2393702-2393793	0.0197368	0.0552764	0.0472973	0.075188	0.0920245	0.0825688	0.0832604	0.0407702	0.160807	75.3333	1.06074
SPCC569.09;clean;III:2414089-2414157	0.120155	0.0578035	0.0869565	0.217391	0.213592	0.212644	0.214542	0.088305	0.160807	72.4167	1.39602
SPCPJ732.02c;clean;III:705722-705807	0.038835	0.04375	0.0145631	0.0844444	0.0985915	0.0314685	0.0715015	0.0323827	0.16114	135.833	1.07458
SPAC9G1.03c;clean;I:1973756-1973815	0.0101076	0.0112887	0.00738588	0.0119956	0.0137539	0.0196807	0.0151434	0.00959406	0.16154	3753.92	0.635609
SPAC1486.01;clean;I:3185577-3185700	0.0200098	0.0170022	0.0166667	0.0218729	0.024422	0.0465116	0.0309355	0.0178929	0.16154	1331.42	0.87759
SPAC17C9.09c;clean;I:4484194-4484252	0.0130648	0.0164502	0.0103663	0.0242558	0.0222956	0.0316563	0.0260692	0.0132938	0.16154	790.083	0.992194
SPAC7D4.13c;clean;I:2613310-2613382	0.057377	0.0176471	0.0625	0.1	0.0666667	0.132353	0.0996732	0.0458414	0.161672	42.9167	1.47978
SPBC8D2.02c;clean;II:1361788-1361843	0.0483051	0.0331825	0.0352941	0.0486019	0.0512515	0.0826667	0.06084	0.0389272	0.161672	659.667	0.624358
SPBC3B9.12;clean;II:4008302-4008507	0.119718	0.128205	0.162162	0.391304	0.285714	0.228916	0.301978	0.136695	0.1617	47.5833	1.26303
SPAC19G12.07c;clean;I:4054554-4054626	0.05	0.0505051	0.038961	0.0967742	0.047619	0.122093	0.0888288	0.0464887	0.162151	89	0.950749
SPAC3G6.06c;clean;I:5391179-5391248	0.0689655	0.0655738	0.137931	0.166667	0.166667	0.27451	0.202614	0.0908234	0.162323	20.0833	1.72489
SPAPB1A10.15;clean;I:1893060-1893115	0.113402	0.138249	0.10241	0.123288	0.189189	0.52	0.277492	0.11802	0.162536	67.5833	1.21178
SPAC14C4.13;clean;I:5253715-5253772	0.0727273	0	0	0.0526316	0.137931	0.0909091	0.0938239	0.0242424	0.162999	20.5	2.14109
SPBC839.09c;clean;II:617968-618062	0.0311284	0.0735786	0.0673077	0.0821918	0.0891089	0.188312	0.119871	0.0573382	0.163458	120	1.00826
SPCC162.06c;clean;III:1577417-1577474	0.0348837	0.031746	0.112426	0.22973	0.123853	0.0488722	0.134152	0.0596853	0.163687	102.083	1.17022
SPAC1782.07;clean;I:4767141-4767330	0.0376766	0.0288858	0.032967	0.0861244	0.0702403	0.0341207	0.0634951	0.0331765	0.163981	295	0.854837
SPAC806.04c;clean;I:242815-242916	0.18125	0.172043	0.136646	0.165	0.311558	0.278409	0.251656	0.163313	0.164626	90.1667	0.771262
SPCC320.09;clean;III:150163-150278	0.132911	0.0949721	0.097561	0.186667	0.1125	0.294118	0.197761	0.108481	0.165281	76.0833	0.904854
SPAC16.02c;clean;I:4426268-4426458	0.0422721	0.0399449	0.0507802	0.0588069	0.0595996	0.0689655	0.0624574	0.0443324	0.165421	2111.92	0.533942
SPBC19C2.08;clean;II:1690289-1690487	0.179775	0.177632	0.170732	0.226415	0.24359	0.390805	0.286936	0.176046	0.165421	55.9167	0.986084
SPCC4G3.05c;clean;III:462815-462983	0.224638	0.238462	0.25	0.381356	0.262411	0.525597	0.389788	0.2377	0.165588	74.6667	1.27793
SPAC823.10c;clean;I:2596736-2596804	0.0482574	0.0354167	0.0331754	0.0722022	0.045977	0.111765	0.076648	0.0389498	0.166216	172.5	0.895012
SPCC757.15;clean;III:60490-60547	0.02849	0.00232558	0	0.07	0.0442478	0.0280612	0.0474363	0.0102719	0.166905	130.583	1.77256
SPAC227.16c;clean;I:528460-528566	0.0993521	0.107203	0.113022	0.140187	0.151261	0.177711	0.156386	0.106526	0.167349	206.417	0.640121
SPAC30.03c;clean;I:4394741-4394798	0	0	0.00729927	0.00330033	0.00615385	0.0294118	0.0129553	0.00243309	0.16772	172.167	3.25635
SPBC409.19c;clean;II:1174130-1174206	0.741573	0.720588	0.786667	0.787234	0.94382	0.863014	0.864689	0.749609	0.169009	40.6667	1.07366
SPCC417.03;clean;III:1672051-1672242	1	1	0.944444	1	1	1	1	0.981481	0.169099	27.5	2.6637
SPBC36.06c;clean;II:852847-852915	0.102941	0.0967742	0.15625	0.134615	0.26	0.291667	0.228761	0.118655	0.169697	28.6667	1.12377
SPAC16.01;clean;I:4423404-4423516	0.162791	0.138211	0.147059	0.201258	0.228324	0.19708	0.208887	0.149354	0.170787	159.5	0.607518
SPAC823.09c;clean;I:2594913-2594965	0.131868	0.0736842	0.158537	0.245614	0.253731	0.142857	0.214068	0.121363	0.170957	36.75	1.05376
SPAC17C9.12;clean;I:4479295-4479376	0.0559168	0.0575693	0.04329	0.0670732	0.0540329	0.142193	0.0877665	0.0522587	0.170957	497.333	0.782019
SPAC4D7.08c;clean;I:5365964-5366339	0.449007	0.423669	0.43299	0.488235	0.508174	0.678748	0.558386	0.435222	0.170957	350.25	0.682928
SPBC1604.10;clean;II:3913382-3913435	0.00525394	0.0158479	0.0152439	0.0666667	0.0479452	0.0134409	0.0426842	0.0121152	0.170957	179.417	1.40184
SPBC543.03c;clean;II:4305084-4305139	0.285714	0.172932	0.244186	0.376812	0.360825	0.357724	0.36512	0.234278	0.170957	50.5	0.957397
SPAC4D7.04c;clean;I:5358080-5358192	0.268817	0.240437	0.257511	0.356322	0.385185	0.419689	0.387065	0.255588	0.171167	107.75	0.94046
SPBC21.06c;clean;II:3224868-3224936	0.0275229	0.0638298	0.0232558	0.14	0.0555556	0.1	0.0985185	0.0382028	0.172777	37.5833	1.36673
SPAC3A12.16c;clean;I:1451004-1451078	0.0373832	0.0204545	0.0225564	0.0380952	0.0351351	0.0801688	0.051133	0.026798	0.172777	182.417	0.861849
SPAC18G6.04c;clean;I:2218569-2218715	0.128492	0.0804598	0.100529	0.175141	0.144444	0.167832	0.162473	0.10316	0.172777	86.8333	0.746501
SPBC428.13c;clean;II:469893-469950	0.0574163	0.0135135	0.0547264	0.0902778	0.0765027	0.0666667	0.0778157	0.0418854	0.173306	89.9167	0.985517
SPAC23C11.11;clean;I:2153374-2153467	0.0180361	0.014171	0.0169753	0.0252525	0.0304281	0.0183607	0.0246804	0.0163941	0.173476	925.417	0.635205
SPCC4B3.01;clean;III:1178489-1178546	0.0142857	0.0149254	0.0227273	0.0608696	0.0261438	0.0457143	0.0442425	0.0173128	0.173476	67.0833	1.41078
SPAC1F3.09;clean;I:636176-636233	0.913879	0.921001	0.927336	0.940775	0.950259	0.947399	0.946144	0.920738	0.17442	946.667	0.601569
SPBC3B9.05;clean;II:3997675-3997818	0.0884956	0.0378151	0.0613497	0.191176	0.109756	0.0784314	0.126455	0.0625535	0.174571	73.25	1.02674
SPAC31G5.15;clean;I:3014947-3015006	0.0338983	0.0423729	0.0568182	0.0704225	0.103093	0.0948276	0.0894476	0.0443631	0.174955	50.6667	1.15798
SPBC83.14c;clean;II:1535799-1535860	0.044843	0.0578358	0.0437637	0.0509915	0.0874704	0.0947368	0.0777329	0.0488142	0.174973	216.25	0.719262
SPCC16A11.12c;clean;III:891666-891891	0.0560345	0.025974	0.0320856	0.0819672	0.130841	0.0695652	0.0941245	0.0380314	0.175712	93.75	1.32178
SPAC821.06;clean;I:990413-990471	0.0178571	0.033195	0.0119403	0.0483871	0.0552147	0.0274725	0.0436914	0.0209975	0.175759	178.917	0.963483
SPAC26H5.07c;clean;I:4133299-4133376	0.0152632	0.0151854	0.0134897	0.0204644	0.0185042	0.0455247	0.0281644	0.0146461	0.175834	1022.92	0.763261
SPBC17A3.05c;clean;II:1412608-1412662	0.0149626	0.00793651	0.0170455	0.0434783	0.0112613	0.025974	0.0269045	0.0133149	0.178455	215.417	1.02713
SPBC2G2.06c;clean;II:3445914-3445967	0.209677	0.118721	0.176471	0.291045	0.258621	0.237624	0.26243	0.16829	0.178511	80.5833	0.861892
SPAC13F5.04c;clean;I:2178355-2178692	0.0782609	0.0825688	0.0833333	0.15625	0.0769231	0.222222	0.151798	0.0813877	0.178965	53.6667	0.966058
SPAC2C4.05;clean;I:4267233-4267320	0.0188679	0.0174155	0.0199005	0.0212548	0.0196257	0.0652035	0.0353613	0.018728	0.178965	1688.08	1.00686
SPBP35G2.05c;clean;II:971919-971984	0.106299	0.0355987	0.0899281	0.103704	0.0978261	0.198582	0.13337	0.0772753	0.179187	108.417	0.889381
SPCC16C4.01;clean;III:659139-659222	0.0666667	0.0662252	0.1875	0.289474	0.294872	0.123457	0.235934	0.106797	0.179187	43.25	1.33258
SPCC61.01c;clean;III:1441670-1441782	0.174648	0.167816	0.172619	0.237805	0.187845	0.518135	0.314595	0.171694	0.179187	167.417	0.900642
SPAC4G8.07c;clean;I:775513-775640	0.109756	0.107438	0.0983607	0.363636	0.255814	0.150943	0.256798	0.105185	0.179472	31.8333	1.32238
SPAC17C9.16c;clean;I:4473271-4473324	0.0473373	0.0535714	0.0588235	0.0590476	0.0346715	0.258467	0.117395	0.0532441	0.179502	222.083	1.26586
SPAC959.09c;clean;I:3403729-3403790	0.0942408	0.0591398	0.0655738	0.123596	0.101942	0.169492	0.131676	0.0729848	0.180266	88.5	0.861242
SPAC3H5.08c;clean;I:3426104-3426210	0.0788382	0.0434783	0.0328638	0.0751445	0.0874525	0.122093	0.0948967	0.0517268	0.180266	109.583	0.905546
SPAC1250.05;clean;I:5095301-5095547	0.123975	0.126013	0.109685	0.0678175	0.0838323	0.0974843	0.0830447	0.119891	0.180607	462	-0.583269
SPAC343.17c;clean;I:1679642-1679698	0.031746	0.0684932	0.122807	0.206897	0.232558	0.0925926	0.177349	0.0743487	0.18078	26.5833	1.35453
SPAC1751.03;clean;I:386394-386457	0.00605602	0.00815025	0.00652263	0.00723428	0.0128791	0.0148005	0.011638	0.00690963	0.181058	1139.58	0.750944
SPBC16C6.08c;clean;II:4345444-4345499	0.0641026	0.0680851	0.102881	0.241379	0.25	0.105368	0.198916	0.0783561	0.181058	159.167	1.23095
SPBC31F10.13c;clean;II:3777121-3777177	0.174312	0.180451	0.182927	0.4	0.320513	0.216216	0.312243	0.17923	0.181712	43.8333	0.988488
SPAC1783.02c;clean;I:2190509-2190696	0.0615385	0.0747475	0.062	0.105376	0.113139	0.0873494	0.101955	0.0660953	0.182109	238.333	0.717196
SPAC2C4.06c;clean;I:4270674-4270735	0.0677966	0.0547945	0.03125	0.0666667	0.285714	0.153846	0.168742	0.0512804	0.182109	18.25	1.75256
SPBC15C4.01c;clean;II:2236990-2237041	0.00595238	0.037037	0.0538922	0.084507	0.0705882	0.0625	0.0725318	0.0322939	0.182109	70.5	1.1667
SPCC16A11.16c;clean;III:898632-898742	0.0174419	0.00420168	0.0416667	0.0277778	0.103093	0.0260417	0.0523041	0.0211034	0.182109	74.25	1.51641
SPAC767.01c;clean;I:1999198-1999249	0.125	0.0530303	0.0754717	0.106796	0.132743	0.179856	0.139799	0.0845007	0.182392	111.083	0.911944
SPAC19A8.04;clean;I:2481645-2481977	0.0119606	0.0115804	0.0134798	0.0130081	0.0134604	0.0358676	0.0207787	0.0123403	0.182392	3572.33	0.69165
SPAC11E3.15;clean;I:5315165-5315221	0.0140282	0.0123922	0.00715484	0.0167494	0.0163337	0.0284585	0.0205139	0.0111918	0.1825	5484.33	0.907282
SPAC1639.02c;clean;I:256445-256541	0.0139535	0.0138249	0.0167598	0.0555556	0.0225989	0.0319149	0.0366898	0.014846	0.182563	84	1.28985
SPBC776.03;clean;II:3176733-3176802	0.00429604	0.00444233	0.00184672	0.00579934	0.00697472	0.00563509	0.00613638	0.00352836	0.182563	2769.17	0.737718
SPAC1687.17c;clean;I:935668-935746	0.0808581	0.0523338	0.0500894	0.0901468	0.0850694	0.101655	0.0922903	0.0610938	0.182724	279	0.634552
SPCC965.03;clean;III:2285271-2285530	0.131274	0.0992647	0.125828	0.164835	0.246667	0.207254	0.206252	0.118789	0.183249	93	1.0174
SPAC20G8.05c;clean;I:1402747-1402805	0.097561	0.0642202	0.00900901	0.2	0.0833333	0.172414	0.151916	0.0569301	0.184062	58.0833	1.3615
SPAC6B12.11;clean;I:2431127-2431183	0	0.00549451	0.0357143	0.106383	0.0727273	0	0.0597034	0.0137363	0.184062	57.5	1.99741
SPBC1271.13;clean;II:341519-341582	0.0171674	0.0143885	0.0283019	0	0.0322581	0.0892019	0.0404866	0.0199526	0.184329	78.25	1.94244
SPAC18G6.05c;clean;I:2227119-2227192	0.0504386	0.0451489	0.0401003	0.0689655	0.0517737	0.08	0.0669131	0.0452292	0.184571	466.75	0.569161
SPAC1851.03;clean;I:4504191-4504252	0.547619	0.851064	0.829268	0.944444	0.813953	0.905405	0.887934	0.74265	0.185675	23.5833	1.44448
SPBC1703.03c;clean;II:2920833-2920918	0.0854701	0.047619	0.0625	0.146341	0.118644	0.113208	0.126064	0.0651964	0.185675	45.4167	1.05762
SPCC548.04;clean;III:223603-223686	0.159574	0.0844444	0.142857	0.277778	0.198113	0.254054	0.243315	0.128959	0.185782	72.8333	1.18622
SPCC4G3.02;clean;III:469135-469244	0.102128	0.0532544	0.0487013	0.0640394	0.0672269	0.253731	0.128333	0.0680278	0.185782	126.917	1.04111
SPAC1D4.06c;clean;I:648829-648889	0.0108696	0.0217391	0.0192308	0.137931	0.0434783	0.0217391	0.0677161	0.0172798	0.185906	27.8333	1.91938
SPCC16C4.05;clean;III:668656-668717	0.138462	0.114943	0.0294118	0.333333	0.3	0.213115	0.282149	0.0942719	0.185906	25.0833	1.55061
SPAC23C11.11;clean;I:2152199-2152259	0.011213	0.00681597	0.0119474	0.00746269	0.0158061	0.0310296	0.0180995	0.00999215	0.186141	431.083	0.886297
SPAC23G3.07c;clean;I:879835-879986	0.254237	0.298507	0.421053	0.529412	0.64	0.375	0.514804	0.324599	0.186274	25.3333	1.18898
SPAC4D7.11;clean;I:5372398-5372502	0.0858144	0.0874233	0.0652529	0.0993289	0.100977	0.208333	0.136213	0.0794968	0.186681	331.833	0.71793
SPBC776.10c;clean;II:3194238-3194294	0.0264901	0.0372671	0.0258621	0.0588235	0.113208	0.0519481	0.0746597	0.0298731	0.186798	49.3333	1.33356
SPBPJ4664.05;clean;II:706077-706140	0.0379859	0.0339367	0.0394265	0.0351951	0.0545213	0.0971616	0.0622927	0.0371163	0.186808	608.417	0.688933
SPAP27G11.03;clean;I:1613854-1613922	0	0.00588235	0	0.0307692	0	0.015873	0.0155474	0.00196078	0.187552	51.5	2.54195
SPAC2C4.10c;clean;I:4277317-4277369	0.0151515	0	0.0461538	0	0.0169492	0.0931677	0.0367056	0.0204351	0.187934	53.9167	2.10521
SPAC644.09;clean;I:2690743-2690803	0.0269231	0.0103093	0.028436	0.0813953	0.0484581	0.0239234	0.051259	0.0218895	0.188105	139.667	1.14847
SPAC458.06;clean;I:4742983-4743034	0.111111	0.160494	0.447368	0.46875	0.4	0.46988	0.44621	0.239658	0.188579	25.4167	1.56131
SPAC22E12.04;clean;I:5024944-5024996	0.0471869	0.0439367	0.0253165	0.0496894	0.0750853	0.0613497	0.0620415	0.0388134	0.188827	262.667	0.705936
SPCC1322.16;clean;III:1324621-1324677	0.0249836	0.0107595	0.0263158	0.0288035	0.0223325	0.053992	0.0350427	0.0206863	0.189154	767.833	0.837675
SPAC2F3.08;clean;I:3935481-3935548	0.268293	0.338983	0.225	0.124138	0.101695	0.20155	0.142461	0.277425	0.189427	103.417	-1.13132
SPCC1442.09;known-exon;III:1783791-1783974	0.0464618	0.0512662	0.037376	0.0663684	0.056962	0.0743682	0.0658995	0.0450347	0.189912	732.75	0.548579
SPAC4G8.07c;clean;I:774023-774154	0	0	0.00740741	0	0.0212766	0.0133333	0.0115366	0.00246914	0.190587	55.5833	2.77409
SPAC1F12.06c;clean;I:3814940-3815026	0.0847458	0.0645161	0.125	0.121212	0.130435	0.325581	0.192409	0.0914206	0.190587	22.9167	1.3991
SPCC613.08;clean;III:93496-93617	0.0421793	0.0120919	0.0139442	0.0888889	0.0469799	0.037037	0.0576353	0.0227385	0.190587	202.833	1.20729
SPBC31F10.13c;clean;II:3777255-3777313	0.283019	0.186667	0.0625	0.413793	0.322581	0.414634	0.383669	0.177395	0.19111	21.75	1.38824
SPAC1786.01c;clean;I:3030188-3030271	0.042618	0.0686813	0.0595238	0.0599872	0.0619748	0.187704	0.103222	0.056941	0.191159	613.833	0.945669
SPAC23H4.18c;clean;I:1575822-1575885	0.0827586	0.0725806	0.164557	0.162162	0.362069	0.145455	0.223229	0.106632	0.191241	46.0833	1.29357
SPAC3A11.13;clean;I:3441795-3441923	0.0381471	0.0570539	0.0660377	0.0877193	0.156069	0.208494	0.150761	0.0537463	0.191585	235.083	2.01401
SPBC106.04;clean;II:380560-380623	0.0380048	0.0215983	0.0334347	0.0439024	0.0402414	0.0713101	0.051818	0.0310126	0.192212	226.917	0.849279
SPCC777.13;clean;III:1621710-1621764	0.031746	0.0552486	0.0708661	0.138158	0.0695187	0.0877193	0.0984653	0.0526203	0.192212	78.6667	0.92552
SPCC285.06c;clean;III:1805242-1805298	0.153846	0.185185	0.25	0.214286	0.461538	0.65	0.441941	0.196344	0.192212	8.25	1.88596
SPCC18.18c;clean;III:1990100-1990629	0.0957901	0.123146	0.118174	0.0803769	0.088208	0.0759109	0.0814986	0.11237	0.192212	862.583	-0.497269
SPAC8E11.04c;clean;I:3381143-3381198	0.0150376	0.0324675	0.0114943	0.0104895	0.0138408	0.00341297	0.00924777	0.0196665	0.192563	141.917	-1.1597
SPBC27B12.05;clean;II:1328999-1329081	0.107143	0	0.0952381	0.21875	0.0689655	0.181818	0.156511	0.0674603	0.192563	17.9167	1.62864
SPAC1296.05c;clean;I:717585-717673	0.0351648	0.0216535	0.0234375	0.0590406	0.031348	0.0478723	0.046087	0.026752	0.192627	192.75	0.797336
SPCC4G3.15c;clean;III:442432-442491	0.110656	0.103093	0.0344828	0.12069	0.222222	0.101449	0.14812	0.0827438	0.192829	97.25	0.913907
SPAC144.03;clean;I:4654863-4655246	0.0174074	0.0120773	0.0104261	0.0196866	0.0196292	0.0228972	0.0207377	0.0133036	0.193288	1299.83	0.632318
SPBC337.12;clean;II:1052122-1052338	0.136986	0.130208	0.104762	0.228571	0.204082	0.311475	0.248043	0.123986	0.193862	54.0833	1.36737
SPBP16F5.07;clean;II:1910422-1910492	0.0175439	0.00912647	0.0141956	0.0298507	0.0109739	0.028065	0.0229632	0.013622	0.193907	342	0.779654
SPCC777.17c;clean;III:1618713-1618843	0.0336538	0.0155039	0.0112994	0.0779221	0.0306122	0.0434783	0.0506709	0.0201524	0.193907	83.5	1.26838
SPAC1F5.03c;clean;I:289985-290186	0.850746	0.909091	0.857143	0.887324	0.92053	0.964824	0.924226	0.872327	0.194372	71.3333	0.917446
SPCC1620.05;clean;III:2152748-2152868	0.0192308	0.0172414	0.0263158	0.153846	0.0952381	0.0357143	0.0949328	0.0209293	0.194973	17.5	2.08398
SPAC12G12.11c;clean;I:326856-326941	0.395745	0.307692	0.417391	0.604167	0.577465	0.610329	0.59732	0.373609	0.195561	83.9167	1.44812
SPAC4G8.07c;clean;I:775290-775413	0.0135135	0.0576923	0.0545455	0.235294	0.139535	0.0487805	0.141203	0.0419171	0.195566	27.8333	1.5882
SPBC1711.04;clean;II:2139901-2140016	0.0722071	0.0572139	0.0695266	0.0843882	0.0667808	0.151402	0.100857	0.0663159	0.195566	317.25	0.661301
SPCC1739.14;clean;III:2060152-2060314	0.0297398	0.0513699	0.0144231	0.0829268	0.034632	0.0872483	0.0682691	0.0318442	0.196043	112.833	0.989309
SPCC757.10;clean;III:68953-69016	0.0454545	0.0413534	0.0507246	0.0634921	0.057554	0.14527	0.0887721	0.0458442	0.197055	98.75	1.32291
SPAC6F12.08c;clean;I:1324377-1324430	0.0806452	0.0357143	0.111111	0.181818	0.111111	0.1875	0.160143	0.0758235	0.197462	22.6667	1.38827
SPBC405.01;clean;II:3140640-3140700	0.0837696	0.0572792	0.040201	0.161111	0.0942408	0.111111	0.122154	0.0604166	0.197605	124.75	1.03292
SPBC106.18;clean;II:413653-413893	0.00973219	0.00831558	0.00537704	0.00964614	0.0108833	0.0141377	0.0115557	0.00780827	0.197895	13213.8	0.573031
SPAC10F6.10;clean;I:1225725-1225810	0.0272727	0.0322581	0.0357143	0.0833333	0.0588235	0.116279	0.0861453	0.0317484	0.19796	30.1667	1.74949
SPCC126.05c;clean;III:2124866-2125014	0.05	0.0116279	0.0769231	0.0882353	0.0769231	0.15625	0.107136	0.0461837	0.198398	28	1.37082
SPAP32A8.03c;clean;I:3409267-3409426	0.0952381	0.0657492	0.0720524	0.0958904	0.0914729	0.175676	0.121013	0.0776799	0.198416	287.25	0.667165
SPBC25H2.14;clean;II:3250505-3250566	0.03125	0	0.0558376	0.0726496	0.0295203	0.0621762	0.054782	0.0290292	0.199228	112.833	1.07316
SPAC9G1.06c;clean;I:1981957-1982040	0.0958904	0.0576923	0.0509554	0.0973451	0.113924	0.164706	0.125325	0.0681794	0.199483	72.25	0.946629
SPBC1778.06c;clean;II:3108431-3108507	0.0152838	0.0137615	0.0205656	0.0253759	0.0150376	0.0413574	0.027257	0.016537	0.199483	499	0.712568
SPBC1539.07c;clean;II:4374734-4374841	0.0531732	0.0588235	0.0722611	0.0838446	0.0953237	0.0826923	0.0872869	0.0614193	0.200051	262.917	0.578254
SPAC16E8.14c;clean;I:3527493-3527594	0.0328638	0	0.0127389	0.0441176	0.0309278	0.0393258	0.0381238	0.0152009	0.200595	81.4167	1.4519
SPCC663.17;clean;III:1633806-1633865	0.129032	0.121951	0.2	0.282051	0.21875	0.461538	0.32078	0.150328	0.200595	15.3333	1.48466
SPAC821.06;clean;I:990600-990711	0.0173536	0.017452	0.0154525	0.0263158	0.0415335	0.02267	0.0301731	0.0167527	0.201162	208.417	0.834248
SPBC13G1.05;clean;II:3736232-3736287	0	0.0322581	0.0810811	0.09375	0.0714286	0.235294	0.133491	0.0377797	0.201162	17.6667	1.7829
SPCC5E4.03c;clean;III:640774-640830	0.142857	0.0909091	0.0853659	0.163636	0.173913	0.244898	0.194149	0.106377	0.201162	61.1667	0.996351
SPCC594.01;clean;III:354946-355268	0.148233	0.150602	0.132121	0.128893	0.152277	0.418425	0.233198	0.143652	0.201195	548.417	0.904035
SPBP35G2.05c;clean;II:972133-972200	0.0684932	0.0352941	0.109375	0.131148	0.121951	0.15873	0.137276	0.0710541	0.201344	32.25	1.16041
SPCC1620.06c;clean;III:2154847-2154999	0.0744681	0.0571429	0.0641026	0.111111	0.0721649	0.234375	0.139217	0.0652378	0.201344	43.25	1.07998
SPCC306.10;clean;III:427583-427751	0.206897	0.116279	0.242424	0.28	0.350877	0.368421	0.333099	0.188533	0.201382	20.8333	1.16339
SPBP4H10.08;clean;II:2884484-2884536	0.00470829	0.00670679	0.00827423	0.00628117	0.0103205	0.0149724	0.0105247	0.00656311	0.201778	2684.25	0.734482
SPAC24C9.08;clean;I:3061315-3061374	0.0411827	0.0362694	0.0673759	0.0662139	0.0592992	0.106404	0.0773057	0.048276	0.201889	632.333	0.666595
SPAC1071.02;clean;I:3861564-3861630	0.0135135	0	0.0357143	0.0571429	0	0.105263	0.0541353	0.0164093	0.201889	30.75	1.90323
SPBC337.05c;clean;II:1040402-1040455	0.0659983	0.0557649	0.0603363	0.0915493	0.104067	0.0928819	0.0961661	0.0606998	0.201889	507.583	0.724773
SPBC12D12.06;clean;II:2316199-2316611	0.778195	0.771812	0.730909	0.866667	0.856604	0.835052	0.852774	0.760306	0.201889	121.333	0.921331
SPBP8B7.11;clean;II:3652420-3652488	0.111675	0.0708661	0.0701754	0.121212	0.126126	0.163793	0.137044	0.0842389	0.20212	79	0.811805
SPAC3A11.09;clean;I:3452269-3452484	0.104294	0.0906736	0.11236	0.0796569	0.0489297	0.0782178	0.0689348	0.102443	0.202205	315.5	-0.615629
SPAC824.09c;clean;I:1701292-1701361	0.0178571	0.0612245	0.107143	0.125	0.047619	0.321429	0.164683	0.0620748	0.202765	19.5833	1.63387
SPAP8A3.10;clean;I:5334260-5334327	0.0408163	0.0410959	0.0408163	0.1	0.0860215	0.0811966	0.0890727	0.0409095	0.202765	92.5833	1.15232
SPBC12C2.05c;clean;II:2466282-2466336	0.0454545	0.015625	0.0588235	0.30303	0.0714286	0.0449438	0.139801	0.0399677	0.203638	30.3333	1.96857
SPAC13F5.06c;clean;I:2181868-2181924	0.0410959	0.024	0.0181818	0.0952381	0.0909091	0.0412371	0.0757948	0.0277592	0.203841	39.9167	1.42091
SPAC630.03;clean;I:350598-350670	0.0834637	0.093001	0.0625	0.106287	0.101569	0.141049	0.116302	0.0796549	0.20402	970	0.552478
SPBC16A3.08c;clean;II:4283955-4284223	0.0707006	0.0875972	0.0707237	0.145374	0.124902	0.133917	0.134731	0.0763405	0.20402	872.167	0.891143
SPAC5D6.05;clean;I:1504509-1504611	0.0596491	0.00571429	0.0205761	0.0405405	0.0875912	0.0508475	0.0596597	0.0286465	0.204722	116.583	1.12044
SPAC4F8.01;clean;I:2675606-2675688	0.00738007	0.00911854	0.0070922	0	0.046875	0.0254777	0.0241176	0.0078636	0.205104	84.3333	1.6996
SPACUNK4.13c;clean;I:2885526-2885591	0.0243902	0.0597015	0	0	0.0454545	0.21875	0.0880682	0.0280306	0.205104	19.1667	1.90363
SPCC1442.19;clean;III:1787429-1787610	0.097973	0.0965147	0.0694444	0.0983607	0.164319	0.168254	0.143645	0.0879774	0.205104	139	0.845923
SPBC354.02c;clean;II:546622-546678	0.0347985	0.0423968	0.0272346	0.0470006	0.0437838	0.0714286	0.054071	0.03481	0.205402	797.167	0.589821
SPAC6F6.15;clean;I:2762382-2762453	0.026098	0.029912	0.0212314	0.0209314	0.0328022	0.0904096	0.0480478	0.0257472	0.2055	894.667	0.920319
SPAC1782.11;known-exon;I:4774260-4774366	0.0206398	0.0179491	0.0148453	0.0115686	0.0113319	0.0150827	0.0126611	0.0178114	0.205649	2937.25	-0.509033
SPBC106.15;clean;II:406991-407055	0.0115207	0.0166667	0.0107362	0.0235043	0.0288462	0.0231788	0.0251764	0.0129745	0.205661	396.833	0.914843
SPBC36B7.08c;clean;II:2394609-2394702	0.0134048	0.00716846	0.01875	0.0175439	0.135417	0.042065	0.0650085	0.0131078	0.206295	147.25	2.33851
SPCC320.04c;clean;III:163696-163753	0	0	0.0240964	0.0816327	0.0307692	0	0.0374673	0.00803213	0.206295	38.3333	2.07476
SPCC1020.07;clean;III:771413-771478	0.0181518	0.0231608	0.0204082	0.0260736	0.0231293	0.0536913	0.034298	0.0205736	0.206353	330	0.701071
SPCC1827.07c;clean;III:2389952-2390017	0.0660377	0.0645161	0.0825688	0.136364	0.101449	0.152941	0.130251	0.0710409	0.206542	59.6667	0.937264
SPCC777.05;clean;III:1605271-1605352	0.0661157	0.0708447	0.0731707	0.0635593	0.0812582	0.292411	0.145743	0.0700437	0.206783	244.667	0.915664
SPAP7G5.02c;clean;I:3735276-3735476	0.0123351	0.0103192	0.00921111	0.0127964	0.0132091	0.019595	0.0152002	0.0106218	0.207316	3154.08	0.49748
SPBP8B7.11;clean;II:3652563-3652679	0.201835	0.113095	0.0675676	0.254237	0.15625	0.333333	0.24794	0.127499	0.207809	45.25	1.14414
SPBC21C3.03;clean;II:3802829-3802884	0.126904	0.165899	0.108333	0.17619	0.162055	0.548077	0.295441	0.133712	0.208158	101.75	1.02619
SPBC26H8.07c;clean;II:3964577-3964662	0.0146875	0.00802855	0.0127524	0.0173861	0.014214	0.0204005	0.0173335	0.0118228	0.208158	1579.75	0.546983
SPBC12C2.11;clean;II:2450505-2450710	0.142857	0.131313	0.170068	0.15415	0.188192	0.353488	0.231943	0.148079	0.208828	107.833	0.761542
SPCC970.10c;known-exon;III:490157-490221	0	0	0	0	0	0.0566038	0.0188679	0	0.208828	14.5	2.97162
SPBC800.09;clean;II:267859-267967	0.0989305	0.0748663	0.0497512	0.109489	0.115152	0.222561	0.149067	0.074516	0.210035	131.583	1.25347
SPBC30D10.06;clean;II:3088595-3088660	0.0635838	0.0592233	0.0393519	0.0761589	0.0594937	0.113452	0.0830349	0.054053	0.210187	397.5	0.617442
SPBC4F6.04;clean;II:2690928-2691196	0.0135388	0.0133475	0.00893837	0.0135685	0.0146204	0.0347089	0.020966	0.0119416	0.210648	2962	0.706558
SPCC1235.10c;clean;III:199223-199278	0.128205	0.122449	0.192308	0.287879	0.181818	0.380952	0.28355	0.147654	0.210648	23.4167	1.2162
SPAC7D4.10;clean;I:2621878-2621931	0.0434381	0.064688	0.0363985	0.0709291	0.0668896	0.104435	0.0807512	0.0481748	0.211178	528	0.689335
SPAC13F5.04c;clean;I:2178887-2179019	0.0222222	0.0681818	0	0	0.0769231	0.25	0.108974	0.0301347	0.211189	17.3333	1.87933
SPAC3F10.16c;clean;I:2851557-2851666	0.0429185	0.00867052	0.0320856	0.08	0.084507	0.031746	0.0654177	0.0278915	0.211189	84.4167	1.24021
SPBC28E12.03;clean;II:1840394-1840457	0.0349544	0.0415512	0.0639881	0.0773286	0.0725034	0.0659459	0.071926	0.0468312	0.211189	356.417	0.639186
SPAC4H3.01;clean;I:3823131-3823215	0.0135922	0.0148148	0.0244565	0.0151515	0.0424028	0.0451713	0.0342419	0.0176212	0.21135	212.167	1.24917
SPAC4A8.10;clean;I:2564306-2564470	0.0267857	0.0612245	0.0650407	0.0576923	0.108787	0.155738	0.107406	0.051017	0.211802	79.25	1.01081
SPBC25H2.03;clean;II:3279307-3279387	0.164948	0.114286	0.0384615	0.149254	0.179487	0.282609	0.203783	0.105899	0.212632	41.4167	1.0407
SPCC16C4.08c;clean;III:676068-676132	0.0110132	0.00969305	0.0283688	0.0531915	0.0227273	0.0223048	0.0327412	0.0163584	0.212632	192.833	0.932723
SPAC16E8.07c;clean;I:3512794-3512847	0.0145591	0.0187075	0.0192469	0.0205084	0.0233068	0.0344175	0.0260776	0.0175045	0.21362	1457.25	0.537686
SPAC23C4.18c;clean;I:1062564-1062630	0.125	0.0990099	0.129771	0.329412	0.178947	0.141975	0.216778	0.117927	0.213766	72.25	0.916675
SPAC17G6.16c;clean;I:3623542-3623596	0.0873239	0.0515759	0.0904523	0.122905	0.117438	0.131086	0.12381	0.0764507	0.213766	135.833	0.817974
SPBC2D10.20;clean;II:3004672-3004782	0.172414	0.087963	0.148438	0.19697	0.245161	0.238411	0.226847	0.136271	0.214115	74.1667	1.01444
SPAC2C4.03c;clean;I:4264152-4264213	0.0555556	0.107296	0.0661765	0.252747	0.163462	0.0961538	0.170788	0.0763427	0.215148	83.8333	1.04918
SPCC970.12;clean;III:514092-514166	0.0365854	0	0.0222222	0.0588235	0.0357143	0.0535714	0.0493697	0.0196025	0.215816	37.5833	1.5953
SPAPB1A10.15;clean;I:1892640-1892925	0.203125	0.181818	0.162791	0.28	0.310345	0.533333	0.374559	0.182578	0.216474	21.0833	1.23447
SPBP8B7.31;clean;II:3698414-3698472	0.091954	0.0852273	0.123762	0.235294	0.212598	0.149466	0.19912	0.100315	0.216474	109	1.0373
SPBC1215.02c;clean;II:1506519-1506579	0.0116667	0.00137931	0.00175439	0.0148148	0.00852878	0.00737101	0.0102382	0.00493345	0.216997	264.667	1.10329
SPBC25B2.01;clean;II:2594503-2594557	0	0.015873	0.0701754	0.05	0.0169492	0.110294	0.0590811	0.0286828	0.216997	41.5833	1.83464
SPCC23B6.01c;clean;III:1266543-1266670	0.00573888	0.00881612	0.0164948	0.0135747	0.0236842	0.01507	0.0174429	0.0103499	0.216997	360.667	0.869751
SPAC4G8.08;clean;I:777731-777890	0.02	0.056	0.0364964	0.0571429	0.0660377	0.108696	0.0772921	0.0374988	0.217006	52.5	1.07954
SPAPB2B4.05;clean;I:2722291-2722374	0.0227273	0.0495495	0.0513447	0.0547264	0.074266	0.0933852	0.0741259	0.0412072	0.217006	210.917	0.857775
SPCC70.09c;clean;III:2369592-2369648	0.25641	0.25641	0.393939	0.346154	0.6	0.620879	0.522344	0.302253	0.21739	29.5	1.75702
SPAC9G1.05;clean;I:1977449-1977555	0.127072	0.0895522	0.206667	0.301075	0.259887	0.136986	0.23265	0.141097	0.217819	79	0.899237
SPAC1B3.12c;clean;I:4950882-4951198	0.0458404	0.0358663	0.0326797	0.0358423	0.0482456	0.106335	0.0634742	0.0381288	0.21856	543.917	0.786628
SPCC16C4.06c;clean;III:671166-671272	0.0337079	0.0693069	0.11828	0.196721	0.0769231	0.171053	0.148232	0.0737648	0.218629	42.5833	1.0264
SPAC13G7.10;clean;I:2314131-2314189	0.0491803	0.0526316	0.0227273	0.0609756	0.047619	0.151832	0.086809	0.0415131	0.219051	56.9167	1.36965
SPBC3H7.11;clean;II:1863826-1863898	0.0192719	0.0188679	0.0387097	0.0327103	0.0454545	0.0510204	0.0430617	0.0256165	0.21934	179.833	0.794805
SPAC22F3.03c;clean;I:704763-704815	0.333333	0.166667	0.333333	0.466667	0.5	0.444444	0.47037	0.277778	0.219482	11.6667	1.46197
SPAC23C4.18c;clean;I:1062738-1062795	0.1	0.14881	0.239316	0.360465	0.325581	0.155405	0.280484	0.162709	0.219482	64.5833	0.922166
SPBC887.04c;clean;II:3548391-3548457	0.235294	0.0285714	0.0588235	0.194444	0.21875	0.386364	0.266519	0.107563	0.219482	16.5	1.54035
SPCC1919.03c;clean;III:2208490-2208660	0.0988506	0.0585106	0.0668449	0.109215	0.119048	0.116327	0.114863	0.0747354	0.219542	211.167	0.71654
SPAC13G6.04;clean;I:180721-180889	0.035461	0	0.0222222	0.148148	0.0444444	0.0486111	0.0804012	0.0192277	0.219808	47.0833	1.8722
SPAC4H3.02c;clean;I:3825495-3825552	0.0481928	0.0309278	0	0.0357143	0.136364	0.116279	0.096119	0.0263735	0.219808	29.6667	1.80397
SPBC106.20;clean;II:419219-419272	0.0909091	0.0305344	0.032967	0.0555556	0.0714286	0.205128	0.110704	0.0514702	0.219808	37.4167	1.21175
SPBC428.12c;clean;II:468609-468798	0.049217	0.0259481	0.0295983	0.0817844	0.0511278	0.0387597	0.057224	0.0349211	0.219808	250.917	0.798656
SPBC651.02;clean;II:1241040-1241097	0.0526316	0.0118765	0.031746	0.0672269	0.0413793	0.0557491	0.0547851	0.0320847	0.219808	152.5	0.857163
SPBC1198.09;known-exon;II:189919-189977	0.0555556	0.037037	0.0854271	0.0625	0.0948276	0.116751	0.0913596	0.0593399	0.220157	115.583	0.764926
SPAC4A8.10;clean;I:2564086-2564156	0.321429	0.323529	0.314286	0.389163	0.433594	0.608	0.476919	0.319748	0.220169	88.5	0.829308
SPBC16A3.19;clean;II:4260876-4260938	0.0136986	0.0537634	0	0.428571	0.0952381	0.037037	0.186949	0.0224874	0.220363	23.5833	1.98777
SPBC577.09;clean;II:768187-768267	0.285714	0.206349	0.380952	0.428571	0.581395	0.545455	0.518474	0.291005	0.220806	22	1.39414
SPBC19G7.10c;clean;II:2371451-2371506	0.0371901	0.0641248	0.0342298	0.0628931	0.0769231	0.0797546	0.0731903	0.0451816	0.220806	249.583	0.686526
SPBC577.04;clean;II:756973-757056	0.00675676	0.0189873	0.0625	0.0384615	0.194444	0.0232558	0.0853873	0.0294147	0.221561	44.5	1.6019
SPBC18A7.02c;clean;II:2732091-2732144	0.242424	0.148148	0.282051	0.290323	0.305556	0.510204	0.368694	0.224208	0.221561	30.75	1.054
SPAC3G9.10c;clean;I:3163311-3163422	0.0272109	0.025974	0.0384615	0	0.135135	0.0655738	0.066903	0.0305488	0.221736	40.6667	1.5902
SPBC32F12.05c;clean;II:2793951-2794012	0.313725	0.156863	0.285714	0.636364	0.545455	0.333333	0.505051	0.252101	0.222382	18.6667	1.36815
SPBC31F10.06c;clean;II:3761294-3761551	0.00628099	0.0103858	0.00657895	0.00839506	0.0135076	0.0140127	0.0119718	0.00774857	0.223586	1210.33	0.649212
SPCC1682.16;clean;III:405829-406302	0.057377	0.0498548	0.0556863	0.100102	0.095092	0.0727358	0.08931	0.054306	0.223586	788.583	0.71378
SPCC24B10.09;clean;III:917866-917930	0.0471356	0.0494859	0.0383912	0.0549928	0.0577731	0.100956	0.0712408	0.0450042	0.223586	551.083	0.713383
SPCC1902.02;clean;III:1664644-1664758	0.111538	0.103571	0.11413	0.107884	0.128788	0.303419	0.18003	0.109747	0.224302	121.917	0.81487
SPAC23C11.11;clean;I:2152540-2152698	0.00438116	0.00778968	0.0106257	0.0157859	0.0100334	0.0100865	0.0119686	0.00759886	0.22448	851.083	0.660237
SPBC776.15c;clean;II:3208034-3208094	0.0360902	0.0535714	0.0264423	0.0574713	0.0703422	0.057971	0.0619282	0.0387013	0.22448	258.167	0.702434
SPBC21C3.07c;clean;II:3808607-3808664	0.107143	0.0681818	0.128205	0.333333	0.0625	0.266667	0.220833	0.101177	0.22448	22.4167	1.46409
SPCC320.04c;clean;III:163906-163958	0.25	0.114286	0.190476	0.56	0.179487	0.411765	0.383751	0.184921	0.22448	14.8333	1.38904
SPBC4.07c;clean;II:1199241-1199376	0.0266344	0.0459082	0.0263158	0.0492754	0.0776256	0.0556465	0.0608491	0.0329528	0.224726	217.667	0.862497
SPAC12G12.11c;clean;I:327391-327497	0.0461538	0	0.0869565	0	0.0967742	0.16129	0.0860215	0.0443701	0.225089	28.0833	2.02113
SPAC644.15;clean;I:2700521-2700657	0.00703102	0.00616246	0.00304994	0.009017	0.00785951	0.0102786	0.0090517	0.00541448	0.225164	5072.5	0.684653
SPBC4F6.15c;clean;II:2719657-2719717	0.0505051	0.0550459	0.0387097	0.0979021	0.116883	0.0378788	0.0842213	0.0480869	0.225164	83.3333	0.872197
SPAP27G11.06c;clean;I:1619727-1619784	0.0414201	0.030303	0.00549451	0.0491803	0.0575916	0.0420168	0.0495963	0.0257392	0.225257	81.75	1.03599
SPAC18B11.08c;clean;I:304860-304918	0.0116959	0.0155709	0.0169218	0.0220339	0.0113982	0.0415129	0.0249817	0.0147296	0.225626	660.25	0.718659
SPAC3G6.13c;clean;I:5402110-5402162	0.00406097	0.0043722	0.00326942	0.00748799	0.00682077	0.00671406	0.00700761	0.00390086	0.226607	6714.58	0.793981
SPCC1672.09;clean;III:581122-581238	0.0385965	0.0610329	0.0479705	0.0850277	0.0578387	0.110092	0.0843194	0.0491999	0.226607	273	0.708033
SPCC553.04;clean;III:302102-302157	0.254717	0.155556	0.177083	0.225	0.344086	0.295455	0.28818	0.195785	0.226853	49.8333	0.781641
SPBC3B9.05;clean;II:3998019-3998115	0.03125	0.0195312	0.0310078	0.0294118	0.0444444	0.059633	0.0444964	0.027263	0.227004	159.417	0.83305
SPAC56F8.05c;clean;I:1135061-1135194	0.0056391	0.00546448	0.00595238	0.024	0.0265152	0.00337838	0.0179645	0.00568532	0.227225	225.5	1.28125
SPCC663.15c;clean;III:1662248-1662492	0.146822	0.141797	0.205882	0.179581	0.180812	0.309524	0.223305	0.164834	0.227503	582.167	0.565638
SPBC685.02;clean;II:2773166-2773316	0.141509	0.0779221	0.0724638	0.117647	0.191489	0.423077	0.244071	0.0972984	0.227824	31.3333	1.20547
SPCC16A11.05c;clean;III:878154-878207	0.00273973	0.0113895	0.0168539	0.0793651	0.0315789	0.00843882	0.0397943	0.0103277	0.227824	114.75	1.48958
SPAC19A8.03;clean;I:2484666-2484722	0	0.0273973	0.0217391	0.0229885	0.0882353	0.06	0.0570746	0.0163788	0.227904	31.5	1.68394
SPAC3G9.03;clean;I:3179709-3179820	0.00987464	0.00870026	0.00600115	0.0133779	0.00988997	0.0162199	0.0131626	0.00819202	0.227904	4622.58	0.638778
SPAC4F8.01;clean;I:2675398-2675555	0.00727273	0.0153846	0.00699301	0.0188679	0.031746	0.0331126	0.0279088	0.00988345	0.228264	84.1667	1.50479
SPAC3G9.09c;clean;I:3166525-3166587	0.00723	0.00549652	0.00270149	0.00621118	0.0108696	0.00804598	0.00837557	0.00514267	0.228264	1002.58	0.745129
SPAC4H3.09;clean;I:3843577-3843765	0.0201457	0.0213084	0.0178571	0.0285608	0.0197711	0.0350118	0.0277812	0.0197704	0.228264	1285.42	0.479262
SPBC1709.17;clean;II:1132431-1132740	0.107843	0.0884354	0.0744681	0.165049	0.20438	0.0903226	0.15325	0.0902489	0.228264	90.0833	0.821532
SPBC23G7.16;clean;II:2100896-2100968	0.0432692	0.0544413	0.0541455	0.0841121	0.0676796	0.0728745	0.0748887	0.0506187	0.228264	323.333	0.607159
SPCC16A11.10c;clean;III:887733-888239	0.0536829	0.0698603	0.0639854	0.103555	0.0888325	0.0939227	0.0954367	0.0625095	0.228264	375.75	0.642411
SPBC17G9.02c;clean;II:2170839-2170902	0.025641	0.00645161	0.0277778	0.0652174	0	0.0652174	0.0434783	0.0199568	0.228607	38.6667	1.56799
SPAC1F5.10;clean;I:272116-272169	0.0248227	0.0202312	0.0299145	0.0847458	0.075	0.0320856	0.0639438	0.0249895	0.229312	99	1.13964
SPAC3G6.03c;clean;I:5384083-5384206	0.0207612	0.0294118	0.0139373	0.0253807	0.048951	0.0375427	0.0372915	0.0213701	0.229312	138.167	0.869148
SPBC1271.11;clean;II:346337-346402	0.138462	0.139535	0.0961538	0.225352	0.280702	0.166667	0.22424	0.124717	0.229355	32.0833	0.985167
SPBC1778.10c;clean;II:3116079-3116182	0.068323	0.0561798	0.0434783	0.078125	0.0829694	0.102941	0.0880119	0.0559937	0.229355	95.6667	0.716928
SPBC16C6.07c;clean;II:4342921-4343116	0.0693069	0.0730337	0.150943	0.203704	0.136612	0.127036	0.155784	0.0977613	0.229355	126.917	0.809145
SPBC3B9.10;clean;II:4005639-4005803	0.00555556	0.00826446	0.0240964	0	0.025641	0.0465116	0.0240509	0.0126388	0.229449	54.25	1.82623
SPBC115.03;clean;II:635544-635733	0.0564516	0.0661157	0.0533333	0.084507	0.0792079	0.168224	0.110646	0.0586335	0.229888	49.9167	1.03733
SPBC36B7.08c;clean;II:2395398-2395488	0.0138889	0.0170648	0.0304569	0.0666667	0.0909091	0.038817	0.0654643	0.0204702	0.230132	166.833	1.50011
SPCC1827.05c;clean;III:2385104-2385181	0.0228426	0.0209125	0.0157895	0.0930233	0.109091	0.0294118	0.0771753	0.0198482	0.23039	117.667	1.4027
SPCC126.02c;clean;III:2119320-2119385	0.0935673	0.0915033	0.150794	0.133858	0.0949721	0.398374	0.209068	0.111955	0.231541	73.25	0.97316
SPBPJ4664.01;clean;II:685117-685198	0.101796	0.0526316	0.0490798	0.107692	0.171296	0.0603448	0.113111	0.0678359	0.232127	98.5	0.817068
SPBC106.16;clean;II:409594-409654	0.0289436	0.0280702	0.0266041	0.0385164	0.0217391	0.0844773	0.0482443	0.0278726	0.232247	392.25	0.872699
SPCC777.14;clean;III:1623730-1623838	0.0264901	0.0157068	0	0.0869565	0.09375	0.0253165	0.0686743	0.0140656	0.232247	45.3333	1.66595
SPBC3B8.06;clean;II:3385257-3385406	0.043131	0.0615595	0.0524109	0.0572289	0.064951	0.145719	0.0892998	0.0523671	0.232729	321.917	0.720787
SPBC8D2.12c;clean;II:1381143-1381499	0.0206186	0.0275229	0.0352941	0.2	0.104167	0.0111111	0.105093	0.0278119	0.233131	38.25	1.44422
SPBC25H2.10c;clean;II:3267511-3267596	0.070922	0.0493151	0.03125	0.1	0.195122	0.146667	0.147263	0.0504957	0.233152	80.3333	1.58758
SPAC24H6.03;clean;I:486931-486983	0.0204082	0.02	0.025	0.0561798	0.0657895	0.00877193	0.0435804	0.0218027	0.234635	75.9167	1.09736
SPAC3H5.06c;clean;I:3431389-3431480	0.064	0.0196078	0.0842105	0.113208	0.0519481	0.128788	0.0979812	0.0559395	0.234635	57.1667	1.21465
SPBC660.17c;clean;II:234070-234166	0.0678261	0.0507983	0.0764706	0.0820513	0.104418	0.108861	0.0984432	0.0650316	0.234635	291.75	0.673058
SPBC31E1.04;clean;II:246297-246427	0.0463576	0.0365169	0.0560748	0.0735294	0.0960699	0.0666667	0.0787553	0.0463164	0.234635	126.833	0.862784
SPAC212.04c;clean;I:22076-22131	0.0882353	0.230769	0.222222	0.361111	0.34	0.309524	0.336878	0.180409	0.235955	20.0833	1.14812
SPAC821.05;clean;I:988568-988747	0.0248877	0.0295658	0.0155925	0.0270864	0.0303931	0.0469466	0.0348087	0.0233486	0.236172	1450.42	0.56371
SPCC663.04;clean;III:1641180-1641242	0.0744002	0.0839194	0.0877595	0.120077	0.115393	0.158014	0.131161	0.0820263	0.237334	3481.83	0.843461
SPBC2G2.13c;clean;II:3459722-3459914	0.176768	0.168776	0.148148	0.193182	0.244444	0.34058	0.259402	0.164564	0.238353	160	0.707507
SPAC630.03;clean;I:351199-351294	0.0715484	0.0661605	0.0724252	0.0767482	0.0929284	0.115951	0.0952091	0.0700447	0.23846	894.417	0.475146
SPBC460.02c;clean;AB325691:9365-9650	0.141502	0.158265	0.174526	0.182264	0.213592	0.214264	0.203373	0.158098	0.239417	1449	0.457621
SPAC6F6.07c;clean;I:2746239-2746302	0.248347	0.246129	0.230957	0.312844	0.290584	0.326348	0.309925	0.241811	0.239417	26907	0.49187
SPBC3H7.07c;clean;II:1871131-1871202	0.0180723	0.00692841	0.00353357	0.00266667	0.00947867	0.0909091	0.0343515	0.00951142	0.239417	256.667	1.2472
SPCC895.09c;clean;III:1020956-1021027	0.0261438	0.0324074	0.07	0.108108	0.134328	0.0266667	0.089701	0.0428504	0.239417	54	1.1964
SPBC16G5.05c;clean;II:4222381-4222516	0.00350467	0.00526568	0.00492896	0.00415343	0.0111695	0.00588901	0.00707065	0.00456644	0.240093	2081.75	0.668663
SPAC20H4.07;clean;I:2123356-2123451	0.0168776	0.0102041	0.0248447	0.0701754	0.0142857	0.0295359	0.037999	0.0173088	0.241833	98.5833	1.1508
SPAC24C9.13c;clean;I:3071750-3071803	0.0249307	0.0295455	0.0576923	0.062201	0.0927835	0.0310219	0.0620021	0.0373895	0.241833	218	0.752454
SPBC3B9.10;clean;II:4005282-4005387	0.0277778	0.0362319	0	0	0	0	0	0.0213366	0.241833	31.6667	-2.23109
SPAC20H4.03c;clean;I:2116017-2116192	0.0242588	0.0197628	0.0328947	0.0454545	0.0522388	0.045045	0.0475795	0.0256388	0.241999	135.417	0.979748
SPAC1486.02c;clean;I:3187941-3188048	0.636364	0.647059	0.851852	0.826923	0.85	0.9	0.858974	0.711758	0.241999	21.1667	1.27225
SPAC1952.10c;clean;I:4985906-4986021	0.121387	0.0868545	0.0669975	0.150442	0.108607	0.27439	0.177813	0.0917464	0.242021	180.5	0.835618
SPAC631.01c;clean;I:2105046-2105243	0.0217606	0.0111359	0.0101266	0.0196592	0.0196883	0.0216191	0.0203222	0.014341	0.242054	1095.25	0.517603
SPCC1494.04c;clean;III:2328363-2328462	0.0458716	0.0387097	0.0322581	0.030303	0.130435	0.0833333	0.081357	0.0389464	0.242054	42.3333	1.20663
SPAC23G3.11;clean;I:887836-887898	0.00813953	0.0172414	0.0183639	0.0300231	0.0341727	0.026335	0.0301769	0.0145816	0.242096	404.917	1.02621
SPBC609.01;clean;II:3157717-3157859	0.0824742	0.100503	0.0867347	0.12095	0.161074	0.108659	0.130228	0.0899038	0.242096	174	0.571088
SPBC16H5.03c;clean;II:2295233-2295323	0.077381	0.0524194	0.0236686	0.146667	0.0782609	0.0681818	0.0977031	0.0511563	0.24264	71.9167	0.932613
SPBC23G7.05;clean;II:2105656-2105871	0.0163561	0.0147919	0.0114831	0.0170819	0.0206827	0.0226764	0.020147	0.0142104	0.242823	3618.67	0.522377
SPAC644.12;clean;I:2695101-2695170	0.0510949	0.0285714	0.105882	0.311111	0.119048	0.0507246	0.160294	0.0618496	0.242869	57.6667	1.33467
SPBC3B9.15c;clean;II:4013789-4013846	0.0587156	0.0690236	0.0482456	0.0923345	0.0981912	0.0701058	0.0868772	0.0586616	0.243781	308.25	0.580293
SPAC12B10.07;clean;I:4585564-4585628	0	0.00714286	0.0163265	0.0078125	0	0	0.00260417	0.00782313	0.244956	161.833	-2.13702
SPBP8B7.24c;clean;II:3685150-3685231	0.0140056	0.0127551	0.0138408	0.0187166	0.025641	0.0265152	0.0236243	0.0135338	0.245048	200.667	0.852255
SPBC1347.07;clean;II:4074118-4074237	0.589744	0.555556	0.555556	1	0.75	0.62069	0.79023	0.566952	0.24563	13.8333	1.51987
SPAC1399.05c;clean;I:1838852-1838969	0.253731	0.252632	0.353659	0.3125	0.425	0.487179	0.408226	0.286674	0.245905	40.1667	0.774022
SPAC630.03;clean;I:351894-351959	0.0630631	0.0246914	0.0542169	0.0547264	0.0916335	0.0787037	0.0750212	0.0473238	0.246083	108.25	0.778937
SPCC70.07c;clean;III:2366866-2366958	0.0686275	0.046875	0.0677966	0	0.142857	0.1875	0.110119	0.0610997	0.246286	42	1.11072
SPBC4.04c;clean;II:1193656-1193875	0.0714286	0.181818	0.1625	0.263736	0.134021	0.333333	0.243697	0.138582	0.24644	44.6667	0.93699
SPCC285.09c;clean;III:1812480-1812541	0.0505051	0.0487805	0.0882353	0.152074	0.0992647	0.0725076	0.107949	0.0625069	0.246592	95.3333	0.794755
SPAC630.14c;clean;I:376446-376843	0.0622618	0.0587065	0.0587484	0.0701187	0.0725806	0.107865	0.0835215	0.0599055	0.246795	459	0.499538
SPAC1687.21;clean;I:941989-942214	0.0180791	0.00542986	0.00982801	0.0145138	0.0167742	0.0206074	0.0172985	0.0111123	0.246795	432.5	0.728422
SPACUNK4.14;clean;I:2884783-2884839	0.155172	0.120482	0.03125	0.333333	0.263158	0.275362	0.290618	0.102301	0.246795	23.25	1.59442
SPAC4F10.15c;clean;I:4863147-4863232	0.0281124	0.016129	0.0376344	0.019802	0.0465116	0.117647	0.0613202	0.027292	0.247472	105.333	1.01089
SPCC1827.07c;clean;III:2388785-2388860	0.152941	0.191919	0.0933333	0.288462	0.204082	0.298507	0.263684	0.146065	0.248041	48.0833	0.923068
SPBC4F6.08c;clean;II:2701175-2701226	0.0434783	0.0736607	0.0457516	0.0970874	0.0472973	0.152406	0.0989304	0.0542969	0.248446	164.583	0.95525
SPBC4F6.12;clean;II:2712540-2712596	0.0714286	0.078125	0.0890269	0.0952381	0.0738916	0.195652	0.121594	0.0795268	0.248799	236.583	0.784186
SPAC9E9.08;clean;I:4452585-4452640	0.0550459	0.0206186	0.0588235	0.130435	0.0833333	0.047619	0.0871291	0.0448293	0.249474	44.0833	1
SPCC1183.03c;clean;III:596761-596841	0.0950413	0.0726073	0.0751445	0.17284	0.147826	0.125604	0.148756	0.080931	0.250373	93.4167	0.906603
SPAPB17E12.13;clean;I:1285629-1285700	0.304933	0.292614	0.212766	0.476684	0.361217	0.37193	0.403277	0.270104	0.250373	147.833	0.751635
SPAP8A3.09c;clean;I:5332497-5332551	0.0805044	0.0853308	0.102319	0.0950413	0.114141	0.167899	0.125694	0.0893848	0.250971	455.833	0.606037
SPCC18.10;clean;III:1974978-1975120	0.0982906	0.0325733	0.0555556	0.0786517	0.056338	0.164251	0.099747	0.0621398	0.252368	114.417	0.821642
SPAC22E12.06c;clean;I:5027727-5027778	0.4	0.268293	0.304348	0.393939	0.308943	0.807692	0.503525	0.324214	0.252956	34.4167	1.26517
SPAC17C9.01c;clean;I:4498651-4498757	0.0697674	0.0458716	0.0988372	0.103448	0.174157	0.0862944	0.1213	0.0714921	0.253456	88.9167	0.915786
SPAC22H10.12c;clean;I:2396615-2396700	0.0487013	0.0273973	0.0379747	0.0730479	0.0788462	0.0369775	0.0629572	0.0380244	0.253515	210.167	0.758603
SPBC19G7.10c;clean;II:2371243-2371350	0.0490677	0.0350877	0.0344828	0.0477976	0.0488851	0.0650888	0.0539238	0.0395461	0.253639	530.25	0.462374
SPCC830.11c;clean;III:2203658-2203753	0.06	0.0329341	0.0232558	0.0877193	0.109589	0.0616438	0.0863174	0.03873	0.254464	86	1.06768
SPAC57A10.09c;clean;I:1381326-1381406	0.0328767	0.0257009	0.0288462	0.0414847	0.0481713	0.0450721	0.0449094	0.0291413	0.255094	492.583	0.664053
SPAC23C11.17;clean;I:2167245-2167301	0.0403071	0.0320856	0.0207156	0.0220264	0.0455285	0.0857143	0.0510897	0.0310361	0.255217	267.25	0.779998
SPBC1A4.01;clean;II:1973931-1973989	0.177778	0.136364	0.09375	0.318182	0.133333	0.347826	0.266447	0.135964	0.255217	18.8333	1.40646
SPBC354.14c;clean;II:585691-585753	0.137161	0.155146	0.13371	0.145349	0.15	0.420722	0.23869	0.142006	0.255306	365.5	0.722533
SPBC28F2.12;clean;II:1591562-1591654	0.0754491	0.0730088	0.112224	0.136364	0.110092	0.106259	0.117571	0.0868941	0.255998	347.75	0.553379
SPAC1952.16;clean;I:4997375-4997502	0.020202	0.0774648	0.020202	0.0810811	0.0804598	0.0985915	0.0867108	0.0392896	0.256798	47.6667	1.03141
SPAC17G6.15c;clean;I:3620257-3620370	0.0220994	0.028826	0.0271523	0.0275618	0.0308759	0.0584307	0.0389561	0.0260259	0.257176	770.583	0.541509
SPAC6F12.15c;clean;I:1343114-1343167	0.104167	0.0901639	0.156627	0.181818	0.188312	0.182186	0.184105	0.116986	0.257221	69.5	0.823072
SPCC550.04c;clean;III:1192414-1192472	0.0160428	0.0304348	0.0204082	0.0304878	0.0574713	0.0526316	0.0468635	0.0222952	0.258855	85.5833	1.04128
SPCC1919.08c;clean;III:2222466-2222521	0.0756303	0.125	0.025974	0.0898876	0.198113	0.172932	0.153644	0.0755348	0.259488	55	1.03249
SPAC17G8.13c;clean;I:2366264-2366380	0.0862069	0.118644	0	0.1	0.190476	0.272727	0.187734	0.0682837	0.259561	16.5	1.53743
SPBC1604.10;clean;II:3913300-3913352	0.0294627	0.0684524	0.0460123	0.08	0.150685	0.0921053	0.107597	0.0479758	0.26071	183.417	1.15297
SPBC337.05c;clean;II:1039902-1040188	0.135177	0.114249	0.0994764	0.188295	0.19883	0.118044	0.16839	0.116301	0.261012	291.833	0.569698
SPBC3F6.04c;clean;II:4193956-4194007	0.0149254	0.00974026	0.00641026	0.0232558	0.0136986	0.0365854	0.0245133	0.0103586	0.261012	78.75	1.46713
SPBC29A3.07c;clean;II:2050358-2050451	0.0777778	0.0283019	0.0350877	0.142857	0.26087	0.0666667	0.156798	0.0470558	0.261187	31	1.42104
SPBC17D1.01;clean;II:3327476-3327596	0.110599	0.122263	0.096463	0.125093	0.145478	0.195876	0.155482	0.109775	0.261395	584.667	0.517607
SPAPJ696.02;clean;I:724325-724377	0.0628655	0.071535	0.0538462	0.0846645	0.0797546	0.0970588	0.0871593	0.0627489	0.261578	319.417	0.497788
SPCC126.06;clean;III:2126758-2126813	0.0282575	0.0259259	0.0387454	0.0597403	0.0443975	0.0369069	0.0470149	0.0309763	0.261578	284.667	0.617604
SPBC16C6.01c;clean;II:4320011-4320075	0.0869565	0.132812	0.197183	0.347826	0.148148	0.243243	0.246406	0.138984	0.261832	31.5	1.0398
SPAC57A7.12;clean;I:1516663-1516788	0.00966767	0.00824499	0.00490196	0.0111206	0.00898876	0.0176523	0.0125872	0.00760488	0.262744	684.5	0.660151
SPAPB1A10.10c;clean;I:1881325-1881379	0.101266	0.201923	0.138462	0.21875	0.162162	0.402985	0.261299	0.147217	0.263682	37.75	0.946311
SPCP1E11.08;clean;III:2406443-2406503	0.0192308	0.010929	0.0045045	0.0192308	0.0735294	0.0157068	0.0361557	0.0115547	0.264247	92.25	1.38181
SPCC1840.06;clean;III:2269488-2269600	0.0124932	0.0127139	0.0109157	0.0148178	0.0119349	0.0273764	0.018043	0.012041	0.264284	1118.92	0.580475
SPAC1952.13;clean;I:4991205-4991275	0.116279	0.0672269	0.136986	0.134921	0.121212	0.251908	0.169347	0.106831	0.265531	58.3333	0.828281
SPCC24B10.07;clean;III:913138-913209	0.103594	0.10609	0.108911	0.11573	0.0993049	0.255814	0.15695	0.106198	0.266435	357.25	0.625662
SPAPB2B4.01c;clean;I:2706552-2706603	0.0704225	0.0470588	0.0797872	0.0638298	0.103627	0.15894	0.108799	0.0657562	0.267243	86	0.735422
SPBP8B7.13;clean;II:3655704-3655779	0.0176678	0.0252366	0.049505	0.0544041	0.0335306	0.0674487	0.0517945	0.0308031	0.267243	178.083	0.700534
SPBC211.05;clean;II:3883223-3883285	0.225806	0.132231	0.112	0.15873	0.222222	0.307692	0.229548	0.156679	0.267243	46	0.792628
SPCC1620.05;known-exon;III:2153367-2153458	0.0145985	0	0	0.047619	0	0.0175439	0.021721	0.00486618	0.267256	39.5833	2.01834
SPAC12B10.04;clean;I:4581783-4581835	0.0555556	0.0348837	0.109375	0.157895	0.0810811	0.136364	0.125113	0.0666048	0.267891	40.3333	1.26135
SPCC830.03;clean;III:2183840-2183917	0.0197044	0.03	0.0584416	0.0865385	0.0555556	0.0420168	0.0613703	0.0360487	0.267986	75.5	0.8583
SPCC825.05c;clean;III:1032418-1032471	0.123894	0.0857143	0.115385	0.1875	0.358974	0.111111	0.219195	0.108331	0.268004	35	1.05491
SPAC23E2.02;clean;I:449241-449294	0.030303	0.0322581	0.0724638	0.103448	0.0666667	0.0727273	0.0809474	0.0450083	0.26813	46.9167	0.972374
SPBC36.12c;clean;II:865681-865737	0.0645161	0.133333	0.181818	0.28	0.241379	0.232877	0.251419	0.126556	0.268903	31.0833	1.33006
SPAPB1A10.16;clean;I:1864360-1864414	0.0179104	0.00773196	0.03125	0.0522388	0.0175439	0.0318725	0.0338851	0.0189641	0.269078	120.5	1.03721
SPAC694.04c;clean;I:4207714-4208057	0.0267112	0.0337079	0.0233827	0.0427873	0.0434783	0.0480349	0.0447668	0.0279339	0.269078	514.167	0.67223
SPBC32F12.01c;clean;II:2785654-2785943	0.0642857	0.0487013	0.026738	0.0481651	0.0860927	0.0824742	0.072244	0.046575	0.269078	165.917	0.663522
SPBC13G1.12;clean;II:3753141-3753193	0.0269231	0.0311526	0.0273973	0.0891089	0.0357143	0.052381	0.059068	0.028491	0.269078	95.8333	1.01592
SPBC215.12;clean;II:4053420-4053479	0.0444444	0.0261283	0.0529412	0.0480349	0.0666667	0.0694444	0.061382	0.0411713	0.269078	171.25	0.689113
SPBC1347.05c;clean;II:4070510-4070584	0.026862	0.0150301	0.025	0.0408998	0.0265487	0.0322129	0.0332205	0.0222974	0.269078	358.75	0.614128
SPAC222.14c;clean;I:976137-976244	0.020202	0.0288809	0.039548	0.0486111	0.0857143	0.0225989	0.0523081	0.0295436	0.269959	95.6667	0.882057
SPAC1B9.02c;clean;I:2404250-2404366	0.0239521	0.00514139	0.0240964	0.0201149	0.0306122	0.0352941	0.0286738	0.01773	0.269959	207.333	0.833671
SPCC1919.09;clean;III:2223188-2223242	0.00545455	0.00337025	0.00675676	0.00655738	0.00784133	0.00887728	0.00775866	0.00519385	0.270375	939	0.629646
SPAC19B12.11c;clean;I:4904040-4904099	0.0267559	0.00555556	0.0108696	0.0377358	0.0186916	0.0414508	0.0326261	0.0143937	0.270769	99.6667	1.28508
SPCC1235.16;clean;III:188149-188322	0.0826446	0.0579268	0.0728155	0.126374	0.125	0.0714286	0.107601	0.071129	0.270769	115.167	0.658819
SPBC215.09c;clean;II:4047155-4047215	0.0101107	0.0138553	0.00758035	0.0137378	0.0143468	0.0199655	0.0160167	0.0105155	0.271509	1960.25	0.582824
SPBC17D11.06;clean;II:3317948-3318006	0.0346821	0.0471204	0.0145985	0.0416667	0.0895522	0.0597015	0.0636401	0.0321337	0.271639	56.9167	1.00697
SPCC5E4.03c;clean;III:641924-642137	0.0778689	0.0713073	0.0821355	0.0967742	0.118644	0.104439	0.106619	0.0771039	0.272062	237.5	0.544256
SPCC306.05c;clean;III:416779-417004	0.102273	0.0900735	0.131519	0.0515575	0.0645161	0.116587	0.0775534	0.107955	0.272127	348.333	-0.540568
SPAC24C9.16c;clean;I:3042909-3043095	0.0294517	0.0281174	0.0173962	0.0271111	0.0345821	0.0546939	0.0387957	0.0249884	0.272143	1102.08	0.640914
SPAC22A12.09c;clean;I:1173207-1173292	0.0538462	0.010929	0.0495868	0.047619	0.119403	0.0333333	0.0667851	0.0381206	0.272365	52	1.03675
SPBP18G5.02;clean;II:2403041-2403137	0.00909091	0.0214286	0	0.138889	0.03125	0	0.056713	0.0101732	0.272365	39.1667	1.68976
SPCC16C4.01;clean;III:659628-659708	0.042654	0	0.0452489	0.111111	0.0561798	0.0242424	0.0638444	0.029301	0.272365	87.3333	1.07566
SPAC24C9.16c;clean;I:3043157-3043224	0.0195713	0.0208739	0.0239635	0.0238095	0.0247509	0.0398024	0.0294543	0.0214696	0.27275	1616.33	0.489389
SPCC126.06;clean;III:2126090-2126153	0.0220049	0.029703	0.0160256	0.0473684	0.0561056	0.0208955	0.0414565	0.0225778	0.27275	162.75	0.811119
SPBC887.07;clean;II:3551490-3551553	0.0327869	0.0367647	0.0654206	0.0526316	0.075	0.118644	0.0820919	0.0449907	0.273269	46.75	0.95523
SPCC830.08c;clean;III:2196522-2196645	0.0032861	0.00563592	0.00854701	0.00548657	0.00670968	0.0173993	0.00986517	0.00582301	0.273641	2927.08	0.667483
SPCC285.17;clean;III:1832742-1832913	0.017531	0.0176538	0.0216049	0.0279605	0.0247036	0.0321384	0.0282675	0.0189299	0.273845	570.833	0.590056
SPAC1786.01c;clean;I:3029905-3029971	0.079096	0.0761421	0.115282	0.0859729	0.0884615	0.248629	0.141021	0.0901732	0.274543	344.917	0.785466
SPAC110.04c;clean;I:1920201-1920606	0.00211261	0.00122943	0.00193821	0.00282904	0.00173247	0.00439108	0.0029842	0.00176008	0.276119	8057.67	0.906064
SPAC13G7.07;clean;I:2309946-2309997	0.347826	0.307692	0.318182	0.5	0.727273	0.47619	0.567821	0.324567	0.276119	12.4167	1.31628
SPAC3A11.04;clean;I:3465444-3465541	0.0663717	0.0441767	0.0849057	0.0807692	0.109272	0.110465	0.100169	0.0651513	0.276525	118.417	0.690562
SPBC409.23;clean;II:1164492-1164841	0.137931	0.197674	0.292683	0.105263	0.12963	0.112069	0.115654	0.209429	0.276525	40.4167	-0.920565
SPBC8D2.14c;clean;II:1384738-1384829	0.026738	0.020202	0.08125	0.0208333	0.08	0.111111	0.0706481	0.04273	0.276763	72.25	0.93703
SPBC1289.11;clean;II:4405460-4405521	0.0236686	0.0049505	0.0653595	0.0454545	0.0597015	0.0581395	0.0544319	0.0313262	0.276763	71.1667	0.969154
SPCC1322.06;clean;III:1299930-1300024	0.0255102	0.00819672	0.0124224	0.027972	0.0432692	0.0141844	0.0284752	0.0153764	0.276763	91.0833	1.04857
SPAC13F5.06c;clean;I:2183959-2184188	0.0672269	0.122807	0.152778	0.169014	0.213592	0.150442	0.177683	0.114271	0.278564	49.3333	0.832851
SPAC922.03;clean;I:5477883-5477947	0.960526	0.927083	0.951923	1	0.956522	0.978022	0.978181	0.946511	0.278643	52.1667	1.36228
SPBC776.13;clean;II:3200401-3200492	0.0896057	0.0456026	0.0452675	0.0782609	0.0641711	0.160839	0.10109	0.0601586	0.278936	106.167	0.773597
SPAC26H5.07c;clean;I:4132923-4133226	0.0172546	0.0213989	0.0164406	0.0189274	0.0260846	0.046875	0.030629	0.0183647	0.278957	1435.08	0.590043
SPBC19G7.07c;clean;II:2363003-2363085	0.0729927	0.105769	0.135593	0.222222	0.155556	0.186813	0.188197	0.104785	0.279022	52.9167	0.982722
SPBC16A3.01;clean;II:4300036-4300262	0.0433145	0.0376712	0.038835	0.0535117	0.049763	0.0801527	0.0611425	0.0399402	0.279022	217.75	0.594251
SPBC18E5.05c;clean;II:2083309-2083363	0.0945946	0.0392157	0.0952381	0.105263	0.21875	0.0930233	0.139012	0.0763495	0.279452	35.5833	1.06754
SPAC4H3.09;clean;I:3843934-3844014	0.09113	0.0556107	0.0882353	0.0947467	0.10831	0.0965373	0.0998647	0.0783253	0.279541	475.167	0.422233
SPAPJ696.02;clean;I:724418-724505	0.0546379	0.0477454	0.0387205	0.0656205	0.0640669	0.0666667	0.0654514	0.0470346	0.280652	358.667	0.481586
SPAC30C2.08;clean;I:4645722-4645853	0.0145985	0.0175202	0.0197842	0.0263158	0.0282187	0.0309989	0.0285111	0.017301	0.280971	308.5	0.764463
SPCC1322.06;clean;III:1298294-1298350	0.011236	0.012987	0	0.0243902	0	0.0666667	0.0303523	0.00807432	0.281321	32.75	1.80479
SPBC14C8.04;clean;II:2210362-2210811	0.0136703	0.0128023	0.0123412	0.0155831	0.0147331	0.0207213	0.0170125	0.0129379	0.281728	4881.5	0.394058
SPBC17A3.02;clean;II:1403590-1403811	0.2	0.134752	0.22449	0.380952	0.284211	0.196262	0.287142	0.186414	0.281832	50.75	0.762823
SPAC4F8.03;clean;I:2672783-2672977	0.0180995	0.0521472	0.0769231	0.142857	0.0909091	0.108434	0.114067	0.0490566	0.282172	86.9167	1.35273
SPAC959.02;clean;I:3388779-3388912	0.0906736	0.0552326	0.0782918	0.0974576	0.0891473	0.155779	0.114128	0.0747326	0.282513	158.583	0.761073
SPBC887.02;clean;II:3541391-3541502	0.180473	0.170667	0.132258	0.201439	0.200811	0.382222	0.261491	0.161133	0.282513	179.833	0.681352
SPAC4A8.12c;clean;I:2574295-2574350	0.423529	0.332155	0.473684	0.5	0.477876	0.594059	0.523979	0.40979	0.282842	91.0833	0.839211
SPBC211.05;clean;II:3883368-3883423	0.0740741	0.0442105	0.0340909	0.04947	0.0895522	0.0842912	0.0744378	0.0507918	0.282842	185.5	0.61062
SPBC16A3.12c;clean;II:4276699-4276750	0.026738	0.0265487	0.00662252	0.045045	0.0212766	0.0740741	0.0467986	0.0199697	0.282842	74.75	1.0135
SPCC1919.10c;clean;III:2229643-2229702	0.0869565	0.0638298	0.0416667	0	0.0625	0.354167	0.138889	0.064151	0.282842	18	1.69418
SPBC23G7.07c;clean;II:2109584-2109643	0.00492611	0	0	0	0	0.016129	0.00537634	0.00164204	0.283887	108.417	2.56555
SPAC13G7.10;clean;I:2313961-2314048	0.0978261	0.0649351	0	0.114754	0.0253165	0.251852	0.130641	0.0542537	0.283888	41.6667	1.48203
SPACUNK4.10;clean;I:2892175-2892431	0.0574468	0.0534031	0.0765217	0.0784103	0.0922722	0.0982385	0.0896403	0.0624572	0.283888	478.667	0.641372
SPAC8E11.02c;clean;I:3384337-3384744	0.0286446	0.0295624	0.0290795	0.0401584	0.0387648	0.0469299	0.041951	0.0290955	0.283888	3248.92	0.564097
SPAC2C4.09;clean;I:4276680-4276743	0.0275229	0.113636	0.1	0.0754717	0.180556	0.168421	0.141483	0.0803864	0.283888	45.9167	0.99054
SPBP23A10.14c;clean;II:2030486-2030586	0.027027	0.0292683	0.0173913	0.0215517	0.032	0.0985915	0.0507144	0.0245622	0.283888	96.9167	0.966884
SPBC1347.07;clean;II:4073951-4074032	0.457143	0.578947	0.6	0.84	0.615385	0.764706	0.74003	0.545363	0.283888	13	1.27689
SPCC4E9.01c;clean;III:1226594-1226660	0.15625	0.365854	0.333333	0.62963	0.277778	0.542857	0.483422	0.285146	0.284257	16.75	1.10606
SPAC25G10.05c;clean;I:4305569-4305728	0.0155896	0.0108696	0.00658935	0.0175535	0.015286	0.0162338	0.0163577	0.0110162	0.284274	1926.75	0.568241
SPAC19B12.05c;clean;I:4892892-4892965	0.0114943	0.0374532	0.057377	0.0784314	0.121951	0.032	0.0774609	0.0354415	0.28439	68.4167	1.10257
SPBC11B10.09;clean;II:1500986-1501087	0.0411765	0.0707071	0.030888	0.0585774	0.0821918	0.0761905	0.0723199	0.0475905	0.284457	145.167	0.649624
SPBC582.04c;clean;II:423598-423668	0.125	0.144385	0.246753	0.264151	0.223404	0.297297	0.261617	0.172046	0.284734	58.8333	0.75135
SPBC409.03;clean;II:1138064-1138116	0.0666667	0.0136054	0.0909091	0.142857	0.0526316	0.129771	0.10842	0.0570604	0.284734	46	1.37633
SPBC1685.09;clean;II:516654-516726	0.0328585	0.0251008	0.0162107	0.0419162	0.0334291	0.0389252	0.0380901	0.0247234	0.285082	2468.25	0.597339
SPAC10F6.10;clean;I:1225936-1226038	0.0288462	0.0327103	0.0808081	0.192308	0.166667	0.025	0.127991	0.0474548	0.285739	54.75	1.20423
SPAC3A12.14;clean;I:1444932-1445058	0.0576324	0.0575693	0.0404127	0.0640288	0.0588544	0.0992991	0.0740608	0.0518715	0.285831	738.25	0.533493
SPBP23A10.12;clean;II:2023986-2024058	0.0472973	0.0265957	0.0423729	0.0806452	0.163636	0.0520833	0.0987883	0.0387553	0.286191	63.5833	1.11417
SPCC74.03c;clean;III:1931657-1931709	0.0556348	0.0395683	0.0419355	0.0698925	0.0554855	0.0722222	0.0658667	0.0457129	0.286191	367.167	0.562837
SPAC9E9.08;clean;I:4450845-4450925	0.0952381	0.0652174	0.0540541	0.0833333	0.352941	0.0952381	0.177171	0.0715032	0.286336	15.5833	1.30954
SPAC823.14;clean;I:2606317-2606540	0.0454545	0.040747	0.0463768	0.0512821	0.0689655	0.0829268	0.0677248	0.0441928	0.287051	191.75	0.735925
SPAC29E6.08;clean;I:4415749-4416004	0.175732	0.159652	0.19465	0.159719	0.163204	0.44292	0.255281	0.176678	0.287051	2753.75	0.755652
SPBC13G1.02;clean;II:3729857-3729920	0.0355374	0.0266053	0.0254877	0.0320787	0.0340393	0.0517476	0.0392886	0.0292101	0.287051	2074.17	0.426511
SPBC26H8.07c;clean;II:3965548-3965637	0.0170543	0.019546	0.0165544	0.0186846	0.0241785	0.0323852	0.0250828	0.0177182	0.287051	2103.42	0.482581
SPAPB1A10.12c;clean;I:1885876-1886077	0.185022	0.172611	0.19646	0.231105	0.210275	0.3159	0.252426	0.184698	0.287406	329.167	0.507895
SPCP1E11.03;clean;III:2395612-2395670	0.097561	0.0948276	0.0674157	0.0980392	0.263158	0.078125	0.146441	0.0866014	0.287439	39.8333	0.965541
SPBC365.08c;clean;II:2510145-2510196	0.008	0.0103397	0.018018	0.0121581	0.0161692	0.0333333	0.0205535	0.0121193	0.287458	319.083	0.712688
SPCC23B6.01c;clean;III:1266717-1266820	0.0193662	0.015456	0.0222222	0.0151803	0.0114943	0.072956	0.0332102	0.0190148	0.287458	295.917	1.05821
SPAC3F10.17;clean;I:2852038-2852174	0.012931	0.00314465	0	0.0294118	0.0298507	0.00826446	0.022509	0.00535856	0.287503	75.5833	1.64333
SPBC56F2.10c;clean;II:4092384-4092539	0.125786	0.176755	0.138643	0.157746	0.19962	0.289855	0.21574	0.147062	0.287661	191.333	0.621316
SPBC14C8.15;clean;II:2231542-2231605	0.0234742	0.0359408	0.0176056	0.0471204	0.0420168	0.0479042	0.0456805	0.0256735	0.28817	148.25	0.771275
SPCC330.20;clean;III:115116-115182	0.0135135	0.0496894	0.017094	0.038961	0.0679612	0.0512821	0.0527348	0.0267657	0.28943	60.25	0.974098
SPCC18B5.11c;clean;III:740881-740972	0.179487	0.0581395	0.234375	0.311111	0.220779	0.25	0.26063	0.157334	0.290937	37.8333	0.944461
SPAC1687.01;clean;I:903468-903545	0.0444763	0.0457666	0.0320233	0.0871369	0.0489914	0.0540541	0.0633941	0.0407554	0.291596	268	0.585193
SPBC3B8.08;clean;II:3378183-3378346	0.08	0.128631	0.101695	0.194444	0.161616	0.136	0.16402	0.103442	0.29248	78.25	0.698423
SPAC17A5.01;clean;I:1751448-1751502	0.0292398	0.03861	0.028169	0.0869565	0.0769231	0.0252101	0.0630299	0.0320063	0.293314	73.9167	0.901682
SPAC644.09;clean;I:2690272-2690407	0.032491	0.0609418	0.102041	0.16	0.110577	0.0611111	0.110563	0.0651579	0.293521	133.5	0.774688
SPAC2G11.06;clean;I:818915-818974	0.0114943	0.0105263	0.046875	0.0882353	0.0888889	0	0.0590414	0.0229652	0.293781	31.9167	1.37595
SPBC12D12.07c;clean;II:2318251-2318333	0.0331754	0.0318725	0.0143885	0.0877193	0.043956	0.048	0.0598918	0.0264788	0.293781	72.8333	0.998025
SPCC1442.08c;clean;III:1781563-1781636	0.00687285	0.0208333	0	0.0176471	0.015873	0.0336134	0.0223778	0.0092354	0.293781	122.417	1.04962
SPAPB18E9.02c;clean;I:3980195-3980558	0.190476	0.133995	0.235915	0.267782	0.233151	0.217195	0.239376	0.186796	0.294041	214.667	0.506334
SPBC776.05;clean;II:3182184-3182235	0.267442	0.242105	0.381818	0.363636	0.379562	0.44	0.394399	0.297122	0.295326	48.5833	0.701154
SPCC1450.12;clean;III:1755558-1755635	0.0210526	0.00729927	0.0117647	0.028169	0.0240964	0.0375	0.0299218	0.0133722	0.295428	52.5833	1.36402
SPBC18H10.12c;clean;II:1791645-1792086	0.0141818	0.0134962	0.00927194	0.0150042	0.015265	0.0196561	0.0166418	0.0123167	0.295578	15472.4	0.43162
SPCC1620.01c;clean;III:2144196-2144254	0.022912	0.0196721	0.0307908	0.0264993	0.0331882	0.0415149	0.0337342	0.0244583	0.295779	746	0.475839
SPAC15A10.05c;clean;I:3686600-3686709	0.533333	0.482759	0.607143	0.394737	0.411765	0.294118	0.366873	0.541078	0.296343	14.8333	-1.02169
SPBC1604.11;clean;II:3912403-3912455	0.0106446	0.0136161	0.0102209	0.013462	0.0126697	0.0233749	0.0165022	0.0114939	0.296782	1923.58	0.52572
SPBC14F5.07;clean;II:4167754-4167819	0.0139581	0.0141667	0.0128458	0.0117548	0.022972	0.0273684	0.0206984	0.0136569	0.297196	562.417	0.583826
SPAC3F10.19;clean;I:2830599-2830798	0.00734908	0.00483314	0.00442758	0.00568952	0.00573738	0.0151171	0.00884799	0.0055366	0.297471	2930.5	0.727326
SPAC3A12.11c;clean;I:1440057-1440111	0.0225564	0.00492611	0.0243902	0.166667	0.102564	0.0226415	0.0972908	0.0172909	0.297568	62.1667	1.61427
SPBC337.09;clean;II:1047878-1047942	0.0313631	0.0304769	0.0212228	0.0380356	0.0306253	0.0511447	0.0399352	0.0276876	0.297568	1144.67	0.50007
SPAC644.18c;clean;I:2705024-2705075	0.0549451	0.0487805	0.108696	0.164706	0.0588235	0.139535	0.121021	0.0708071	0.298483	43.4167	0.835002
SPBC12D12.03;clean;II:2307686-2307930	0.0284553	0.0265193	0.0280749	0.0567686	0.0345369	0.0375	0.0429352	0.0276832	0.29876	363.833	0.591251
SPBC25H2.14;clean;II:3250332-3250425	0.059322	0.0234899	0.0542986	0.0574713	0.0567823	0.0985222	0.0709253	0.0457035	0.29876	128	0.671587
SPBC609.05;clean;II:3169645-3169704	0.0568182	0.0466102	0.0860927	0.189189	0.0964912	0.0801887	0.121956	0.0631737	0.300053	80.25	0.868163
SPAC18B11.07c;clean;I:305876-306089	0.0246377	0.0254453	0.022533	0.0362538	0.0372526	0.0257566	0.0330877	0.0242053	0.300171	736.167	0.458129
SPAC1D4.08;clean;I:650545-651192	0.108981	0.126134	0.111948	0.118367	0.135472	0.241821	0.16522	0.115688	0.300302	485.583	0.49378
SPAC29E6.05c;clean;I:4410633-4410688	0.0169492	0.0526316	0	0.0769231	0.125	0.0444444	0.0821225	0.0231936	0.300314	17.5	1.71785
SPAC1687.01;clean;I:903172-903245	0.0165663	0.0115361	0.00980392	0.0277778	0.0200308	0.0133511	0.0203866	0.0126354	0.300482	505.417	0.621881
SPBC1539.04;clean;II:4368448-4368634	0.0213263	0.02	0.0276532	0.0101268	0.0110214	0.0241956	0.0151146	0.0229932	0.30113	3648.33	-0.576898
SPAC17H9.07;clean;I:2017259-2017319	0.302326	0.153846	0.178571	0.26087	0.269231	0.47619	0.33543	0.211581	0.301886	18.9167	1.13395
SPBC2D10.19c;clean;II:3003669-3003723	0.00214592	0.00499168	0.0224719	0.0294118	0.016129	0.0178571	0.0211326	0.00986984	0.302295	135.083	1.55251
SPAC31G5.16c;clean;I:3018073-3018198	0.0540936	0.0309156	0.056338	0.0678851	0.06639	0.0708556	0.0683769	0.0471157	0.302411	308.833	0.636232
SPCC1919.03c;clean;III:2208291-2208387	0.0443038	0.0680437	0.0747331	0.0723684	0.0753846	0.131191	0.0929815	0.0623602	0.302438	322.5	0.691286
SPCC320.04c;clean;III:164726-164782	0.0509259	0.0433071	0.0403587	0.075188	0.0952381	0.0418848	0.0707703	0.0448639	0.303122	100.5	0.688571
SPBC342.04;clean;II:4208499-4208565	0.027668	0.0307971	0.03386	0.0340314	0.0478821	0.0501931	0.0440355	0.030775	0.30493	245.333	0.577249
SPBP16F5.04;clean;II:1905987-1906383	0.00555556	0.00726392	0.00853242	0.011396	0.0091638	0.014531	0.011697	0.0071173	0.305802	372	0.725251
SPAC20H4.03c;clean;I:2116255-2116312	0.0187354	0.0149813	0.0175439	0.100917	0.0223881	0.0109489	0.0447515	0.0170868	0.305824	146.917	0.987928
SPCC970.04c;clean;III:508320-508776	0.0498155	0.0656489	0.0475382	0.0492537	0.0666667	0.129758	0.0818927	0.0543342	0.305824	316.583	0.562847
SPBC1734.10c;clean;II:1077966-1078447	0.1875	0.154412	0.248227	0.250689	0.281553	0.218182	0.250141	0.196713	0.305851	192.667	0.482616
SPBC11C11.07;clean;II:3361819-3361871	0.0149557	0.0178208	0.0113463	0.0183062	0.0169542	0.0284589	0.0212398	0.0147076	0.30692	3233.67	0.487979
SPAC821.06;clean;I:990793-990855	0.0210356	0.0123001	0.0306748	0.0191388	0.027957	0.044964	0.0306866	0.0213369	0.30752	293.5	0.647671
SPBC4F6.07c;clean;II:2699260-2699311	0.0414201	0.0379747	0.0347826	0.2	0.0952381	0.0405405	0.111926	0.0380591	0.308396	53.4167	1.18731
SPBC3F6.03;clean;II:4189967-4190266	0.0288346	0.021645	0.0140038	0.0135451	0.014576	0.0169144	0.0150118	0.0214945	0.308776	1061.17	-0.606304
SPBC11B10.01;clean;II:1486925-1487073	0.05919	0.0675039	0.0791897	0.0856031	0.102128	0.0901288	0.0926198	0.0686279	0.309957	292.25	0.502721
SPAC167.02;clean;I:1558014-1558069	0.139535	0.116505	0.166667	0.160494	0.205882	0.298246	0.221541	0.140902	0.310522	37.9167	0.780312
SPBC543.06c;clean;II:4311559-4311626	0.00995025	0.00803213	0.020979	0	0.0606061	0.0210526	0.0272196	0.0129871	0.311051	68.0833	1.20418
SPAC1527.02;clean;I:4383593-4383749	0.0683962	0.0707269	0.0841584	0.0770642	0.0820771	0.292373	0.150505	0.0744272	0.313018	226.25	0.716069
SPBC582.05c;clean;II:428547-428633	0.075	0.0666667	0.097561	0.208333	0.129032	0.137931	0.158432	0.0797425	0.313129	17.5	1.08675
SPCC613.05c;clean;III:89136-89420	0.0111386	0.00946293	0.0052362	0.00975476	0.0082087	0.0238457	0.0139364	0.00861257	0.313372	14999	0.615023
SPAC27E2.10c;clean;I:4035164-4035215	0.0310078	0.0174419	0.0503597	0.0416667	0.0752688	0.0375587	0.0514981	0.0329364	0.313617	118.583	0.726281
SPAC664.07c;clean;I:1714987-1715044	0.0625	0.296296	0.111111	0.363636	0.25	0.454545	0.356061	0.156636	0.314053	9.91667	1.36048
SPAC2F3.16;clean;I:3957844-3957899	0.0294118	0	0	0.0240964	0.0205128	0.01875	0.0211197	0.00980392	0.315365	72	1.2895
SPCC330.19c;clean;III:108257-108317	0.0769231	0.122807	0.151515	0.157895	0.0652174	0.348315	0.190476	0.117082	0.317182	26.25	1.24393
SPBC1703.10;clean;II:2933390-2933453	0	0.000609199	0.00229095	0.00328108	0.00194049	0	0.00174052	0.000966717	0.317491	1461.75	0.891407
SPBC336.14c;clean;II:2766130-2766210	0.0610687	0.0422535	0.128205	0.147368	0.0813953	0.112676	0.113813	0.0771758	0.317524	50.25	0.825266
SPCC417.09c;clean;III:1693936-1694085	0.52	0.45	0.684211	0.708333	0.674419	0.772727	0.718493	0.551404	0.317524	16.5	1.14439
SPCC737.07c;clean;III:1899681-1899732	0.0875	0.10929	0.0246914	0.176471	0.205882	0.17284	0.185064	0.073827	0.317524	46.3333	1.26006
SPCC895.04c;clean;III:1001624-1001712	0.0331126	0.0218069	0.0653061	0.0496894	0.0650888	0.0666667	0.0604816	0.0400752	0.318647	123.583	0.736739
SPBC16C6.08c;clean;II:4345099-4345225	0.0148883	0.00411523	0.0047619	0.0240964	0.015625	0.0215264	0.0204159	0.00792182	0.319419	151.75	1.36151
SPAC19G12.14;clean;I:4074291-4074387	0.0136054	0.0241758	0.0349206	0.0201485	0.0321951	0.061569	0.0379709	0.024234	0.319658	432.75	0.966252
SPBC12D12.09;known-exon;II:2314207-2314276	0.230769	0.269231	0.340426	0.384615	0.6	0.32	0.434872	0.280142	0.321355	17.4167	0.975329
SPAC1687.13c;clean;I:926671-926735	0.017094	0.0211268	0.0114943	0.0833333	0.0188679	0.0365854	0.0462622	0.0165717	0.32257	50.9167	1.29517
SPAC11E3.12;clean;I:5306043-5306102	0.17094	0.0819672	0.170732	0.244898	0.26087	0.191919	0.232562	0.141213	0.323642	42.9167	0.842171
SPBC3B9.10;known-exon;II:4005865-4005940	0.0130719	0.0243902	0.104478	0.0689655	0.03125	0.0972222	0.0658126	0.0473133	0.324904	43.0833	1.21425
SPAPB17E12.11;clean;I:1283642-1283758	0.0344023	0.03698	0.0345286	0.036965	0.0486039	0.0627581	0.0494423	0.0353036	0.325827	821.25	0.471399
SPBC9B6.05c;clean;II:1822163-1822264	0.0334646	0.0299685	0.037182	0.046875	0.0446602	0.0514286	0.0476546	0.0335383	0.325912	247.167	0.526022
SPCC31H12.05c;clean;III:629847-630217	0.010989	0.0153173	0.0103093	0.0257235	0.0142857	0.0232558	0.0210883	0.0122052	0.326006	177.333	0.748843
SPAC630.14c;clean;I:375830-376093	0.0950739	0.0784231	0.109638	0.0993377	0.105155	0.149431	0.117975	0.0943783	0.326077	1068.58	0.356087
SPAC20G4.04c;clean;I:4822246-4822300	0.267606	0.269565	0.34375	0.441176	0.431818	0.354839	0.409278	0.29364	0.3273	29.9167	0.797662
SPBC1778.08c;clean;II:3111972-3112052	0.0171233	0.019898	0.0109966	0.0207592	0.0176282	0.0336842	0.0240239	0.0160059	0.3273	845.833	0.510954
SPAC25B8.06c;clean;I:4164599-4164656	0.0769231	0.0533333	0.0188679	0.0909091	0.0333333	0.180328	0.101523	0.0497081	0.32776	33.9167	1.29694
SPBC25H2.02;clean;II:3282185-3282421	0.0459209	0.0430681	0.0314961	0.0492324	0.0535561	0.0573604	0.053383	0.0401617	0.32776	1048.58	0.418609
SPCP1E11.04c;clean;III:2397737-2397983	0.0779862	0.0579585	0.0562814	0.0507075	0.0699433	0.168077	0.0962427	0.0640754	0.32776	491.417	0.599767
SPBC530.04;clean;II:793320-793548	0.077551	0.0622914	0.0937931	0.0777605	0.0917553	0.133333	0.10095	0.0778785	0.328522	536.583	0.426858
SPAC6G9.16c;clean;I:3279539-3279682	0.136364	0.145455	0.0943396	0.419355	0.316667	0.153846	0.296623	0.125386	0.328667	36.4167	1.06981
SPAC12B10.09;clean;I:4588510-4588566	0.0144928	0.0133333	0	0	0.025641	0.075	0.033547	0.00927536	0.330255	26.9167	1.67659
SPBC2D10.19c;clean;II:3003537-3003617	0.00782779	0.00302115	0.0268817	0.0344828	0.027027	0.02589	0.0291333	0.0125769	0.33072	147.583	1.74915
SPBP8B7.08c;clean;II:3646258-3646314	0.115702	0.114035	0.105263	0.0882353	0.235294	0.25	0.191176	0.111667	0.331126	40.9167	1.12509
SPAC17H9.07;clean;I:2016698-2016840	0.04	0.0373134	0.0895522	0.0952381	0.104478	0.0724638	0.0907265	0.0556219	0.331885	42	0.936275
[truncated: 899 more rows]

## Sheet: Exp32dBin3_Ref32WT (Fig 3A)
ID	IRratio.sample_1_32y12088	IRratio.sample_2_32y12088	IRratio.sample_3_32y12088	IRratio.sample_4_32dBin3	IRratio.sample_5_32dBin3	IRratio.sample_6_32dBin3	Exp32dBin3.Mean.IRratio	Ref32WT.Mean.IRratio	DESeq2.padj.Exp32dBin3_Ref32WT	DESeq2.baseMean.Exp32dBin3_Ref32WT	DESeq2.log2FoldChange.Exp32dBin3_Ref32WT	(-) log padj
SPAC1639.01c;clean;I:252752-253589	0.0525593	0.041641	0.0459656	0.118933	0.121306	0.136491	0.125577	0.0467219	5.29874e-09	1465.17	1.55021	27.4917
SPCC663.04;clean;III:1641180-1641242	0.23238	0.251379	0.238068	0.0744002	0.0839194	0.0877595	0.0820263	0.240609	3.53137e-07	4755.58	-1.83527	21.4333
SPBP22H7.06;clean;II:1444675-1444777	0.434783	0.349333	0.383387	0.632302	0.609677	0.671975	0.637985	0.389168	3.85807e-05	164.25	1.4693	14.6618
SPAC4C5.01;clean;I:1192592-1192661	0.106942	0.123239	0.125	0.258398	0.265351	0.268571	0.264107	0.118394	9.16508e-05	233.167	1.41786	13.4135
SPBP16F5.02;clean;II:1893428-1893514	0.353448	0.314286	0.218045	0.548611	0.66879	0.581967	0.599789	0.29526	0.000808987	67.6667	1.87243	10.2716
SPAC4C5.01;clean;I:1192704-1192778	0.0330396	0.0188285	0.0437637	0.0949555	0.115607	0.0766551	0.0957392	0.0318773	0.00178534	196.583	1.71376	9.12958
SPAC3G9.13c;clean;I:3151625-3151788	0.021164	0.0306604	0.019802	0.0671642	0.108392	0.0680272	0.0811943	0.0238755	0.00194398	171.167	1.84596	9.00677
SPAC3G9.13c;clean;I:3151869-3151951	0.100629	0.144804	0.112621	0.270833	0.242762	0.22973	0.247775	0.119351	0.00240487	242	1.25747	8.69983
SPBC2G2.13c;clean;II:3459722-3459914	0.0909091	0.0444915	0.0538117	0.176768	0.168776	0.148148	0.164564	0.0630708	0.00365093	223.583	1.52904	8.09752
SPBC646.13;clean;II:950823-950879	0.340054	0.356253	0.319011	0.17925	0.208191	0.212161	0.199868	0.33844	0.00372865	907.667	-1.04497	8.06713
SPBC16D10.11c;clean;II:3620272-3620424	0.00211128	0.00284001	0.0036544	0.00959781	0.0110469	0.00502224	0.00855564	0.00286856	0.00447935	3878.25	1.60457	7.8025
SPBC405.07;clean;II:3153723-3153798	0.00213604	0.00143456	0.00187078	0.00486319	0.00526852	0.00310347	0.00441173	0.00181379	0.00731816	10952.2	1.32864	7.0943
SPBC30D10.18c;clean;II:3060957-3061218	0.121752	0.118288	0.14064	0.241843	0.201401	0.180079	0.207774	0.126893	0.0218819	1657.5	0.852866	5.51412
SPAC1782.11;known-exon;I:4774260-4774366	0.0085592	0.00901727	0.00929615	0.0206398	0.0179491	0.0148453	0.0178114	0.00895754	0.0260895	3031.42	1.00642	5.26039
SPBC216.01c;clean;II:896363-896421	0.153846	0.125413	0.133858	0.0346821	0.0412844	0.0790698	0.0516788	0.137706	0.0306101	152.25	-1.68627	5.02985
SPAC1F3.09;clean;I:636314-636384	0.238303	0.291875	0.249373	0.184927	0.166357	0.199484	0.183589	0.259851	0.0745424	795.333	-0.644939	3.74579
SPAC4G9.06c;clean;I:2262129-2262194	0.0350195	0.052	0.0570175	0.0215264	0.0102041	0.0223714	0.018034	0.0480123	0.0745424	259.5	-1.52893	3.74579
SPBC9B6.11c;clean;II:1834449-1834578	0.0569514	0.0394511	0.0324149	0.0217729	0.00834327	0.0198915	0.0166692	0.0429391	0.0745424	319.333	-1.48654	3.74579
SPAC12G12.12;clean;I:325166-325224	0.0434109	0.027027	0.0362694	0.0797101	0.0596273	0.0714286	0.0702553	0.0355691	0.0859476	377	1.04999	3.5404
SPAC630.03;clean;I:351199-351294	0.0460455	0.0394225	0.0365631	0.0715484	0.0661605	0.0724252	0.0700447	0.040677	0.0936855	868.833	0.818799	3.41603
SPAC26H5.09c;clean;I:4138718-4138979	0.112856	0.140407	0.0716135	0.035004	0.0403439	0.0463646	0.0405708	0.108292	0.0936855	627.417	-1.52197	3.41603
SPBC32F12.04;clean;II:2793017-2793075	0.0559701	0.0506329	0.0275591	0.0150943	0.00403226	0.0127119	0.0106128	0.0447207	0.0936855	125.667	-2.11895	3.41603
SPAC1D4.05c;clean;I:647677-647729	0.0226904	0.0156454	0.0216049	0.0435414	0.057598	0.0360902	0.0457432	0.0199802	0.0952273	350.167	1.28157	3.39248
SPAC1952.01;clean;I:4968537-4968764	0.0315789	0.0434783	0.0383877	0.0952381	0.0566667	0.10101	0.084305	0.037815	0.0952273	260.667	1.17361	3.39248
SPAC4D7.09;clean;I:5368843-5368914	0.0202265	0.0142857	0.0163326	0.00682853	0.00638162	0.00730519	0.00683845	0.0169483	0.0952273	675	-1.3211	3.39248
SPBC119.02;clean;II:715452-715531	0.00605644	0.00446817	0.0053433	0.0101352	0.00871256	0.00777276	0.00887352	0.00528931	0.103687	17012.4	0.762406	3.2697
SPBC725.17c;clean;II:1235896-1236010	0.0964467	0.0282486	0.056338	0.175926	0.112281	0.224719	0.170975	0.0603444	0.103687	105.5	1.56506	3.2697
SPAC323.04;clean;I:3912916-3913096	0.0382848	0.0457038	0.0247525	0.0642023	0.0870968	0.0685185	0.0732725	0.0362471	0.117465	290	1.09948	3.0897
SPBC839.05c;clean;II:604096-604374	0.0163385	0.0115813	0.0147532	0.0290922	0.0252766	0.0200665	0.0248118	0.0142243	0.117465	4592.83	0.840765	3.0897
SPAC3G9.03;clean;I:3179709-3179820	0.00376266	0.00274666	0.00432676	0.00987464	0.00870026	0.00600115	0.00819202	0.00361203	0.126504	5773.75	1.25069	2.98274
SPBC725.10;clean;II:1224638-1224702	0.057971	0.13308	0.0790378	0.0358209	0.0227273	0.0458333	0.0347938	0.0900296	0.128682	139.083	-1.45101	2.95812
SPAC4D7.10c;clean;I:5369782-5369973	0.47	0.516216	0.565068	0.646048	0.716511	0.699571	0.687377	0.517095	0.129107	150.583	1.04199	2.95336
SPAC1751.04;clean;I:384590-384985	0.188641	0.110307	0.143172	0.2713	0.220557	0.234597	0.242151	0.147373	0.132368	236.25	0.900665	2.91737
SPCC18.14c;clean;III:1980781-1981105	0.00579405	0.00806452	0.00818264	0.0133004	0.0132094	0.0140342	0.0135146	0.00734707	0.132368	5245.08	0.894833	2.91737
SPCC970.05;clean;III:506492-506653	0.00355022	0.00290434	0.00463598	0.0094458	0.0105927	0.0048452	0.00829456	0.00369685	0.144173	7900.33	1.25079	2.79413
SPAC227.16c;clean;I:528064-528123	0.0787172	0.0852503	0.0726496	0.14214	0.136364	0.118397	0.1323	0.0788724	0.155923	331.5	0.837741	2.68109
SPAC1B3.13;clean;I:4951565-4951736	0.031405	0.0157068	0.0285474	0.0523364	0.0528423	0.0351307	0.0467698	0.0252197	0.155923	606.75	0.936913	2.68109
SPBC1685.09;clean;II:516654-516726	0.00777586	0.00880419	0.0157553	0.0328585	0.0251008	0.0162107	0.0247234	0.0107785	0.155923	3529.25	1.31083	2.68109
SPBC18H10.12c;clean;II:1791645-1792086	0.00690416	0.00762693	0.00737063	0.0141818	0.0134962	0.00927194	0.0123167	0.00730057	0.155923	17043	0.769527	2.68109
SPBC1A4.01;clean;II:1973931-1973989	0	0	0.0243902	0.177778	0.136364	0.09375	0.135964	0.00813008	0.155923	21.75	4.1457	2.68109
SPBC3E7.07c;clean;II:2672397-2672452	0.0373134	0.010929	0.00775194	0	0	0	0	0.0186648	0.155923	88.3333	-4.34503	2.68109
SPBC428.12c;clean;II:468198-468259	0.0314033	0.0286807	0.0344478	0.00995575	0.0166493	0.0215983	0.0160678	0.0315106	0.158979	486.917	-0.986794	2.65309
SPCC962.04;clean;III:553565-553647	0.00181777	0.00195376	0.00236113	0.00625694	0.006175	0.0030003	0.00514408	0.00204422	0.158979	4012.42	1.39709	2.65309
SPCC74.05;clean;III:1939291-1939360	0.00371901	0.00337718	0.00416432	0.00890973	0.00863867	0.00538854	0.00764565	0.0037535	0.17716	4622.5	1.07961	2.49688
SPCC18B5.11c;clean;III:740765-740832	0.208955	0.164835	0.177778	0.0550459	0.0330579	0.123288	0.0704638	0.183856	0.193473	45.9167	-1.72834	2.36979
SPBC651.07;clean;II:1249073-1249134	0.440661	0.42999	0.397171	0.328378	0.307598	0.345455	0.327144	0.422607	0.196851	444.583	-0.595182	2.34483
SPBC11B10.01;clean;II:1486925-1487073	0.0218688	0.0429907	0.0415945	0.05919	0.0675039	0.0791897	0.0686279	0.0354846	0.196851	286.417	0.971148	2.34483
SPAC1F3.09;clean;I:636176-636233	0.938511	0.952894	0.951172	0.913879	0.921001	0.927336	0.920738	0.947526	0.199594	744.667	-0.632833	2.32486
SPCC18.18c;clean;III:1990100-1990629	0.0595092	0.0750422	0.0675074	0.0957901	0.123146	0.118174	0.11237	0.0673529	0.201273	715.083	0.818034	2.31278
SPAC18B11.09c;clean;I:303640-303715	0.0769231	0.091954	0.0493827	0	0.00617284	0.0408163	0.0156631	0.0727533	0.209314	48.9167	-3.10036	2.25626
SPAC3H5.07;clean;I:3430343-3430634	0.00634233	0.00463099	0.00630651	0.0116837	0.0098868	0.00729927	0.00962325	0.00575994	0.241976	6564.08	0.757741	2.04707
SPAC57A10.10c;clean;I:1383224-1383299	0.0296412	0.00653595	0.00741427	0.00509684	0.00156189	0.00359281	0.00341718	0.0145305	0.241979	666.333	-1.99276	2.04704
SPBC119.18;clean;II:744107-744169	0.168558	0.189729	0.160069	0.103801	0.0989446	0.104331	0.102359	0.172785	0.241979	320.75	-0.888031	2.04704
SPAC1805.05;clean;I:2781550-2781616	0.10675	0.0771704	0.056701	0.154255	0.127159	0.130112	0.137175	0.0802073	0.244482	298.333	0.848455	2.0322
SPCC320.10;clean;III:147731-147867	0.0696095	0.026738	0.0326923	0.0258065	0.00713436	0.0178571	0.0169327	0.0430133	0.244482	298.25	-1.51753	2.0322
SPCC970.01;clean;III:517581-517634	0.142857	0.117021	0.0649351	0.0813953	0.00854701	0	0.0299808	0.108271	0.244482	45.0833	-2.07594	2.0322
SPAP27G11.03;clean;I:1613854-1613922	0.084507	0.0493827	0	0	0.00588235	0	0.00196078	0.0446299	0.249173	51.9167	-3.86993	2.00478
SPBC8D2.17;clean;II:1391093-1391146	0.0220588	0.0209841	0.021028	0.0287938	0.0413943	0.0388036	0.0363306	0.021357	0.249173	649.083	0.793781	2.00478
SPBC1709.06;clean;II:1108896-1109134	0.0440529	0.0474453	0.0384615	0.115942	0.0905923	0.0874317	0.0979887	0.0433199	0.25241	119.833	1.25277	1.98616
SPAC6B12.11;clean;I:2431127-2431183	0.103093	0.0305344	0.038835	0	0.00549451	0.0357143	0.0137363	0.0574874	0.254009	64	-2.63813	1.97705
SPAC6G9.01c;clean;I:3241753-3242151	0.507692	0.337349	0.385714	0.589286	0.580357	0.681818	0.617154	0.410252	0.264814	44.1667	1.2215	1.91695
SPAC15E1.09;clean;I:3731424-3731671	0.0591304	0.0671937	0.0466019	0.0988655	0.102635	0.107505	0.103002	0.057642	0.264814	285.583	0.903499	1.91695
SPBC947.14c;clean;II:644479-644546	0.179445	0.165316	0.176	0.097561	0.0904184	0.130802	0.10626	0.173587	0.264814	296.667	-0.865136	1.91695
SPBC776.02c;clean;II:3174650-3175046	0.0711506	0.0567686	0.0568433	0.104203	0.0832073	0.0892421	0.0922173	0.0615875	0.264814	919	0.629938	1.91695
SPCC553.11c;clean;III:281986-282055	0.0424448	0.0386997	0.0534483	0.107309	0.0648968	0.0672566	0.079821	0.0448643	0.264814	308.417	0.897723	1.91695
SPBC16H5.09c;clean;II:2283508-2283561	0.136986	0.0116279	0.0851064	0.0141844	0.0231214	0.0190476	0.0187845	0.0779069	0.272849	56	-2.06056	1.87382
SPBP8B7.08c;clean;II:3646438-3646491	0.0806452	0.162791	0.19697	0.404494	0.270588	0.38	0.351694	0.146802	0.272849	36.5	1.60337	1.87382
SPAC6F6.07c;clean;I:2746335-2746438	0.00208058	0.00295745	0.00237118	0.00455308	0.00500118	0.00360461	0.00438629	0.00246974	0.274234	27795.2	0.873383	1.86652
SPBC3H7.11;clean;II:1863826-1863898	0.00779727	0.00892857	0.013913	0.0192719	0.0188679	0.0387097	0.0256165	0.010213	0.274234	259.167	1.31678	1.86652
SPBP16F5.02;clean;II:1893588-1893640	0.037037	0.0416667	0.047619	0.122807	0.25	0.285714	0.219507	0.0421076	0.274234	20.5	2.49936	1.86652
SPCC970.10c;known-exon;III:490157-490221	0.0454545	0.136364	0.0714286	0	0	0	0	0.0844156	0.274234	14.4167	-4.0565	1.86652
SPCC825.02;clean;III:1026574-1026701	0.0456274	0.0264901	0.00584795	0.00375235	0.00277008	0.0185874	0.00836993	0.0259885	0.274234	202.583	-2.06507	1.86652
SPAC6G10.04c;clean;I:3221620-3221794	0.0181269	0.0197269	0.0177706	0.0387701	0.0238994	0.0603291	0.0409995	0.0185414	0.275029	335.833	1.09248	1.86234
SPCC825.02;clean;III:1025784-1025840	0.0590717	0.0205761	0.0347222	0.00520833	0.00656814	0.03125	0.0143422	0.0381234	0.280941	162.75	-1.93957	1.83166
SPAC29A4.14c;clean;I:5120333-5120440	0.0747664	0.0884956	0.00862069	0.0141844	0.0120482	0.0104167	0.0122164	0.0572942	0.289312	61.5833	-2.25428	1.7893
SPAC17G6.15c;clean;I:3620257-3620370	0.0166172	0.00992556	0.0183323	0.0220994	0.028826	0.0271523	0.0260259	0.0149584	0.289754	869.833	0.852677	1.7871
SPAC926.07c;clean;I:3896863-3896936	0.0298742	0.0085034	0.0179856	0.00714286	0.00591716	0.00782779	0.0069626	0.0187877	0.289754	293.917	-1.49338	1.7871
SPCC830.06;clean;III:2192255-2192448	0.0565724	0.0401662	0.0435435	0.0780031	0.0710227	0.0813559	0.0767939	0.0467607	0.289754	327	0.772071	1.7871
SPCP31B10.08c;clean;III:540376-540566	0.00120817	0.00151046	0.00177117	0.00347285	0.00265778	0.00196078	0.00269714	0.0014966	0.293775	24711.3	0.850244	1.76722
SPAC56F8.05c;clean;I:1135402-1135516	0.0114379	0.00320924	0.00435414	0.00125786	0.00236855	0.000935454	0.00152062	0.00633376	0.294811	744.167	-1.84753	1.76214
SPAC6F6.15;clean;I:2762921-2763000	0.0553279	0.043299	0.0408805	0.0268657	0.0189819	0.035309	0.0270522	0.0465024	0.294811	488.083	-0.868818	1.76214
SPBC83.04;clean;II:1516834-1516901	0.111111	0.0169492	0.0149254	0	0.00952381	0	0.0031746	0.0476619	0.294811	36.6667	-3.57615	1.76214
SPAPB17E12.05;clean;I:1275769-1275836	0.00489943	0.0049332	0.0057714	0.0101185	0.0130389	0.00638334	0.00984691	0.00520134	0.296217	3748.08	0.97542	1.75527
SPAC6F12.13c;clean;I:1339375-1339580	0.0198987	0.0158784	0.0145794	0.0219691	0.0341394	0.0272422	0.0277836	0.0167855	0.296217	1337.92	0.758938	1.75527
SPAC15F9.03c;clean;I:2401371-2401440	0.0240985	0.0200879	0.0221693	0.0164051	0.0138672	0.0136545	0.0146423	0.0221186	0.296217	2894.25	-0.6018	1.75527
SPBC428.16c;clean;II:474063-474117	0.0158924	0.0164557	0.0149864	0.0280899	0.0207317	0.0487421	0.0325212	0.0157782	0.296217	375.833	1.01239	1.75527
SPBC18H10.15;clean;II:1796094-1796152	0.102564	0.15625	0.184211	0.01	0.0503145	0.103448	0.0545876	0.147675	0.296217	49.6667	-1.66237	1.75527
SPCC830.05c;clean;III:2190040-2190561	0.12037	0.11437	0.126471	0.268382	0.167785	0.154386	0.196851	0.120403	0.296217	155	0.826479	1.75527
SPAC1F3.01;clean;I:611152-611210	0.056338	0.0227273	0.0108108	0.00666667	0.00488998	0	0.00385221	0.0299587	0.297791	111.417	-2.57063	1.74763
SPBC56F2.14;clean;II:4126072-4126145	0.242718	0.213287	0.198113	0.0974843	0.129771	0.143519	0.123591	0.218039	0.297791	153.333	-1.00555	1.74763
SPCC1494.09c;clean;III:2343437-2343505	0.194595	0.222656	0.218487	0.1125	0.131915	0.141026	0.12848	0.211913	0.297791	115.667	-0.882881	1.74763
SPAC22A12.08c;clean;I:1171270-1171361	0.0235602	0.0227618	0.0243902	0.0221566	0.0605144	0.0534591	0.0453767	0.0235707	0.299437	337.75	0.967939	1.73968
SPAC24B11.12c;clean;I:228232-228311	0.0613772	0.0498534	0.0508475	0.0299145	0.0258621	0.0423358	0.0327041	0.054026	0.303831	349.833	-0.775489	1.71866
SPAC3H8.10;clean;I:609501-609697	0.0630229	0.0538411	0.0465269	0.0863095	0.0734979	0.0950441	0.0849505	0.0544636	0.303831	821.583	0.659839	1.71866
SPAC2G11.03c;clean;I:813472-813558	0.0283806	0.0328467	0.0345423	0.0506757	0.0588235	0.0538033	0.0544342	0.0319232	0.303831	283.417	0.803574	1.71866
SPAC664.04c;clean;I:1710549-1710692	0.000830565	0.00058099	0.000401284	0.00145831	0.00217839	0.00075392	0.00146354	0.00060428	0.303831	3912.33	1.3093	1.71866
SPAC17A5.13;clean;I:1776957-1777068	0.0626866	0.0448087	0.0410367	0.083004	0.0784314	0.0762332	0.0792228	0.0495107	0.303831	489.333	0.714043	1.71866
SPAC18G6.15;clean;I:2243677-2243737	0.305455	0.326613	0.328904	0.210145	0.181333	0.235043	0.20884	0.320324	0.303831	142.417	-0.874697	1.71866
SPAC4G9.13c;clean;I:2278994-2279090	0.168831	0.025	0.104651	0	0.0198675	0.0833333	0.0344003	0.0994941	0.303831	48	-2.15447	1.71866
SPAC19A8.04;clean;I:2481645-2481977	0.010083	0.00537418	0.00827349	0.0119606	0.0115804	0.0134798	0.0123403	0.00791024	0.303831	3378.92	0.657697	1.71866
SPAC1071.08;clean;I:3869453-3869547	0.00943396	0.0208333	0.0381679	0.0764526	0.0433213	0.0456853	0.0551531	0.0228117	0.303831	135.083	1.44076	1.71866
SPAC323.04;clean;I:3913481-3913543	0.00584795	0.0126183	0.0216383	0.0393996	0.0272	0.0180832	0.0282276	0.0133682	0.303831	306.333	1.10605	1.71866
SPAP8A3.05;clean;I:5323251-5323311	0.179487	0.097561	0.0754717	0.214286	0.232558	0.277108	0.241317	0.117507	0.303831	54.6667	1.22192	1.71866
SPAC922.03;clean;I:5477883-5477947	1	0.974359	0.992647	0.960526	0.927083	0.951923	0.946511	0.989002	0.303831	69.3333	-2.16346	1.71866
SPBC11B10.06;clean;II:1494955-1495017	0.424731	0.410256	0.383648	0.316456	0.220994	0.30303	0.28016	0.406212	0.303831	87	-0.837943	1.71866
SPBC21B10.09;clean;II:1653993-1654100	0.0570571	0.0540166	0.0557276	0.079646	0.0759494	0.110544	0.0887132	0.0556004	0.303831	334.25	0.705108	1.71866
SPBC1D7.01;clean;II:1756672-1756823	0.0282486	0.0269058	0.0168539	0.00791557	0.00198807	0.0104167	0.00677344	0.0240028	0.303831	137.667	-2.14353	1.71866
SPBC776.04;clean;II:3178945-3179106	0.106227	0.0857664	0.10566	0.0579399	0.0549451	0.0717822	0.0615557	0.099218	0.303831	253.333	-0.767148	1.71866
SPBC20F10.01;clean;II:3283637-3283693	0.0117576	0.0119145	0.0105167	0.0210573	0.0288441	0.0139626	0.021288	0.0113963	0.303831	2235.92	0.952763	1.71866
SPBP8B7.06;clean;II:3643497-3643560	0.00258309	0.00132188	0.00275536	0.0071606	0.00552295	0.0036071	0.00543022	0.00222011	0.303831	2639	1.35622	1.71866
SPBC16G5.16;clean;II:4244089-4244359	0.337349	0.190972	0.224576	0.379808	0.350467	0.408046	0.37944	0.250966	0.303831	114.083	0.875938	1.71866
SPCC553.11c;clean;III:282137-282203	0.0315421	0.0297685	0.0390805	0.0735123	0.0590095	0.0387097	0.0570771	0.0334637	0.303831	434.5	0.825259	1.71866
SPCP1E11.03;clean;III:2395612-2395670	0.0327869	0.0403226	0.0175439	0.097561	0.0948276	0.0674157	0.0866014	0.0302178	0.303831	53.9167	1.59808	1.71866
SPCP1E11.08;clean;III:2406623-2406754	0.0272904	0.016129	0.0164234	0.00860585	0.00511509	0.0100604	0.0079271	0.0199476	0.303831	295.083	-1.40072	1.71866
SPAC27F1.09c;clean;I:4336726-4336777	0.169811	0.0406504	0.01	0.0185185	0.0267857	0	0.0151014	0.0734872	0.310393	52.9167	-2.24399	1.68783
SPBC31F10.12;clean;II:3773525-3773580	0.181009	0.0985714	0.085758	0.0568421	0.0566372	0.0937042	0.0690612	0.121779	0.313115	399.167	-0.976625	1.67524
SPCC31H12.04c;clean;III:627697-627792	0.00456304	0.006067	0.00523311	0.00767533	0.0112474	0.00780015	0.00890764	0.00528772	0.313115	5300.83	0.77031	1.67524
SPBC31E1.01c;clean;II:234523-234593	0.0272727	0.0186916	0.00934579	0.0679612	0.0423729	0.097561	0.0692983	0.0184367	0.31327	52.25	1.90519	1.67452
SPAC144.15c;clean;I:4685465-4685525	0.791971	0.810811	0.819672	0.695266	0.672922	0.741313	0.703167	0.807485	0.314856	148.667	-0.849812	1.66724
SPAC6G10.05c;clean;I:3222782-3222847	0.0319149	0.0299065	0.0189076	0.0482897	0.0716912	0.0340136	0.0513315	0.0269097	0.316062	246.917	1.001	1.66172
SPAP27G11.12;clean;I:1632087-1632166	0.0792079	0.102041	0.0909091	0.119349	0.124113	0.181263	0.141575	0.0907193	0.322674	260.417	0.701078	1.63185
SPBC16E9.10c;clean;II:1934025-1934086	0.0333333	0.0438596	0.0508475	0.00775194	0	0.0210526	0.00960152	0.0426801	0.322674	63.1667	-2.44236	1.63185
SPAC343.04c;clean;I:1645506-1645560	0.1	0	0.115385	0	0	0	0	0.0717949	0.327939	12.75	-3.659	1.6085
SPAC1639.01c;clean;I:252337-252391	0.0150573	0.0124666	0.0108797	0.0196513	0.0194585	0.0188618	0.0193239	0.0128012	0.331466	1618.08	0.609307	1.59307
SPAC227.16c;clean;I:528269-528325	0.0199081	0.0159787	0.0192555	0.0352734	0.0327869	0.0362319	0.034764	0.0183808	0.331466	336.167	0.940164	1.59307
SPAC4A8.08c;clean;I:2561562-2561615	0.328185	0.282787	0.314394	0.415162	0.431373	0.385246	0.410594	0.308455	0.331466	128.583	0.642468	1.59307
SPAC16A10.03c;clean;I:3083850-3083901	0.137056	0.0798122	0.0645161	0.156951	0.13278	0.223958	0.17123	0.0937947	0.331466	104.333	0.958063	1.59307
SPAP7G5.02c;clean;I:3735276-3735476	0.00800674	0.00525253	0.00722857	0.0123351	0.0103192	0.00921111	0.0106218	0.00682928	0.331466	3624.83	0.647883	1.59307
SPAC1782.09c;clean;I:4771555-4771610	0.265306	0.121951	0.227273	0.10559	0.0783133	0.111111	0.0983381	0.204843	0.331466	71.3333	-1.22178	1.59307
SPBC800.09;clean;II:267859-267967	0.0326797	0.0165746	0.0353982	0.0989305	0.0748663	0.0497512	0.074516	0.0282175	0.331466	138.5	1.49964	1.59307
SPBC1685.09;clean;II:516503-516554	0.00627229	0.00780234	0.0114626	0.0196537	0.0177727	0.0110317	0.0161527	0.00851242	0.331466	3585.75	1.02184	1.59307
SPBP4H10.04;clean;II:2874386-2874540	0.0893855	0.0664062	0.0560345	0.136292	0.103876	0.11691	0.119026	0.0706087	0.331466	272.333	0.814502	1.59307
SPBC1604.10;clean;II:3913382-3913435	0.0392157	0.0338542	0.0170455	0.00525394	0.0158479	0.0152439	0.0121152	0.0300384	0.331466	218.583	-1.38686	1.59307
SPCC23B6.01c;clean;III:1266417-1266511	0.0946166	0.0831643	0.0764588	0.0448223	0.0369318	0.0706638	0.050806	0.0847466	0.331466	285.083	-0.877487	1.59307
SPCC830.09c;clean;III:2197853-2198056	0.276471	0.242991	0.264368	0.445161	0.429379	0.346535	0.407025	0.261276	0.331466	82.5833	1.01895	1.59307
SPBC6B1.09c;clean;II:2650533-2650637	0.489796	0.208333	0.368421	0.15	0.0824742	0.3	0.177491	0.355517	0.331647	29.25	-1.68634	1.59228
SPBC1271.04c;clean;II:366542-366594	0.0169697	0.00444444	0.00776197	0.0257649	0.0196672	0.0175055	0.0209792	0.00972537	0.3346	353.083	1.16411	1.57949
SPBC337.04;clean;II:1037782-1037849	0.0208333	0.0116279	0.010929	0.0299145	0.0415225	0.0810811	0.0508394	0.0144634	0.336769	105.5	1.6571	1.57017
SPAC806.08c;clean;I:250549-250606	0.354167	0.025	0.0327869	0.00884956	0.0366972	0.0545455	0.0333641	0.137318	0.336806	35.5	-2.38216	1.57001
SPAC227.16c;clean;I:528460-528566	0.0677291	0.0733453	0.0521008	0.0993521	0.107203	0.113022	0.106526	0.0643917	0.33813	260.25	0.799082	1.56435
SPAC17A5.16;clean;I:1787352-1787450	0.00943396	0.0175953	0.0169972	0.021875	0.0411622	0.0371429	0.0333934	0.0146755	0.344509	174.583	1.23334	1.53739
SPAC22H10.04;clean;I:2377515-2377581	0.197368	0.119241	0.108747	0.189258	0.237209	0.256494	0.227654	0.141786	0.344509	191.75	0.83239	1.53739
SPBC27B12.07;clean;II:1334931-1334998	0.152941	0.0625	0.0104167	0	0.0361446	0	0.0120482	0.0752859	0.344509	53.9167	-2.16283	1.53739
SPBC16H5.07c;clean;II:2287157-2287449	0.0888889	0.0938272	0.0625	0.151832	0.120654	0.139053	0.13718	0.0817387	0.344509	198.917	0.806503	1.53739
SPCC548.04;known-exon;III:223796-223852	0.0940171	0.0632911	0.0610687	0.0280899	0.0265487	0.0340136	0.0295507	0.0727923	0.344509	79.75	-1.36295	1.53739
SPAC57A10.14;clean;I:1372044-1372280	0.0421394	0.061674	0.0426288	0.0813397	0.0687135	0.101796	0.0839499	0.0488141	0.348336	306.083	0.784753	1.52145
SPAC8F11.07c;clean;I:2865151-2865209	0.15493	0.230088	0.121429	0.258065	0.291005	0.382353	0.310474	0.168816	0.348336	70.0833	1.12464	1.52145
SPBC19C2.14;clean;II:1702323-1702378	0.0222898	0.00907258	0.0257669	0.0391645	0.0385787	0.0307443	0.0361625	0.0190431	0.348336	430.25	1.00743	1.52145
SPAC6F12.12;clean;I:1336320-1336388	0.0755337	0.0491453	0.0223048	0.0243506	0.0227273	0.0273438	0.0248072	0.0489946	0.353509	279.917	-1.06267	1.50018
SPAPB1A10.15;clean;I:1893060-1893115	0.0591398	0.0914634	0.0406977	0.113402	0.138249	0.10241	0.11802	0.063767	0.353509	91.5833	1.00914	1.50018
SPAC9G1.03c;clean;I:1973756-1973815	0.00613811	0.0059533	0.00589116	0.0101076	0.0112887	0.00738588	0.00959406	0.00599419	0.353509	5179.08	0.701874	1.50018
SPAC4A8.10;clean;I:2564086-2564156	0.268571	0.152	0.202381	0.321429	0.323529	0.314286	0.319748	0.207651	0.353509	89.25	0.907018	1.50018
SPAC8C9.05;clean;I:3649827-3649938	0.191071	0.132143	0.111369	0.0906863	0.0876827	0.0767123	0.0850271	0.144861	0.353509	233.583	-0.890362	1.50018
SPAC2F3.04c;clean;I:3927884-3927968	0.0251046	0.00829876	0.019536	0.0235732	0.0344468	0.0417867	0.0332689	0.0176465	0.353509	433.083	0.933888	1.50018
SPAC25G10.06;clean;I:4306038-4306187	0.0121171	0.0128516	0.0142648	0.0347385	0.0252101	0.017165	0.0257045	0.0130778	0.353509	1431	1.04792	1.50018
SPAC27F1.09c;clean;I:4336555-4336621	0.799451	0.795062	0.795918	0.64752	0.718137	0.732143	0.699267	0.79681	0.353509	181.917	-0.772248	1.50018
SPAC1B3.05;clean;I:4934768-4934830	0.243902	0.0566038	0.0731707	0	0.0131579	0.1	0.0377193	0.124559	0.353509	24	-2.74903	1.50018
SPBC649.02;clean;II:535458-535631	0.0130679	0.0134722	0.0195113	0.0335366	0.0281195	0.0160589	0.025905	0.0153505	0.353509	3049.83	0.808865	1.50018
SPBC18H10.14;clean;II:1794321-1794492	0.00153479	0.00165996	0.00127925	0.00331296	0.00244766	0.00169078	0.0024838	0.00149133	0.353509	9075.92	0.747756	1.50018
SPBP19A11.07c;clean;II:2869888-2869940	0.00806452	0.0736842	0.021978	0.132075	0.0839161	0.0617284	0.0925733	0.0345756	0.353509	53.3333	1.63708	1.50018
SPBC16D10.09;clean;II:3616765-3616876	0.0191286	0.0088845	0.013468	0.0247678	0.0235294	0.0259901	0.0247624	0.013827	0.353509	470.167	0.863794	1.50018
SPCC613.05c;clean;III:89136-89420	0.00498587	0.00471196	0.00574237	0.0111386	0.00946293	0.0052362	0.00861257	0.00514673	0.353509	19222.5	0.759494	1.50018
SPCC24B10.09;clean;III:917866-917930	0.027255	0.0202086	0.0348584	0.0471356	0.0494859	0.0383912	0.0450042	0.0274407	0.353509	706.75	0.776415	1.50018
SPCP1E11.09c;clean;III:2408069-2408224	0.00755845	0.00975306	0.0111178	0.0187361	0.017342	0.0143566	0.0168116	0.00947645	0.353509	2617.33	0.883764	1.50018
SPCC576.17c;clean;III:2113158-2113333	0.142857	0.181818	0.0638298	0.21875	0.3125	0.296296	0.275849	0.129502	0.357043	26.8333	1.36027	1.48583
SPBC18H10.08c;clean;II:1785748-1785936	0.0679612	0.0414847	0.039924	0.0627615	0.079661	0.124434	0.0889523	0.0497899	0.360973	250.75	0.862949	1.47004
SPCC790.03;clean;III:2246448-2246602	0.103125	0.132716	0.105469	0.0990991	0.0475207	0.0572207	0.0679468	0.11377	0.362348	173.667	-0.893717	1.46455
SPAC688.16;clean;I:3144046-3144124	0.004	0	0	0.011811	0.013986	0.00952381	0.0117736	0.00133333	0.363013	118.167	3.17323	1.46191
SPBC428.01c;clean;II:441484-441540	0.136187	0.0622711	0.0528634	0.0243902	0.0323529	0.0702479	0.0423304	0.0837738	0.363013	135.5	-1.13791	1.46191
SPCC645.13;clean;III:1258536-1258590	0.322981	0.18239	0.165605	0.145349	0.118721	0.122581	0.128884	0.223659	0.363013	85.25	-0.97562	1.46191
SPAC57A7.13;clean;I:1514014-1514085	0	0	0	0.047619	0.185185	0.153846	0.128883	0	0.363444	11	3.48168	1.46019
SPAC3A12.11c;clean;I:1440057-1440111	0.15	0.0512821	0.015873	0.0225564	0.00492611	0.0243902	0.0172909	0.072385	0.374495	49.9167	-2.15158	1.41698
SPAC23D3.16;clean;I:4365844-4366008	0.113208	0.1	0.0542636	0.120879	0.154639	0.283784	0.186434	0.089157	0.377738	53.0833	1.17985	1.40454
SPBC1921.01c;clean;II:2405621-2405752	0.00510232	0.00360103	0.00548466	0.00991832	0.00833528	0.00509766	0.00778375	0.00472934	0.379438	9389.33	0.740302	1.39806
SPAC10F6.02c;clean;I:1210358-1210411	0.0384615	0.0652174	0	0	0	0.0208333	0.00694444	0.0345596	0.380256	44.5	-3.17603	1.39496
SPAC18G6.04c;clean;I:2218569-2218715	0.077193	0.0388693	0.047619	0.128492	0.0804598	0.100529	0.10316	0.0545604	0.380256	110	0.977878	1.39496
SPAC16E8.10c;clean;I:3519139-3519226	0.0636364	0.0352941	0.0222222	0.0153061	0.00390625	0.0176991	0.0123038	0.0403842	0.380256	81.6667	-1.90149	1.39496
SPAC694.05c;clean;I:4208500-4208553	0.00388673	0.00319183	0.00325733	0.00581135	0.00674202	0.00702875	0.00652738	0.0034453	0.380256	2384.5	0.916897	1.39496
SPBC1A4.08c;clean;II:1992256-1992326	0.0768432	0.0529568	0.067086	0.124722	0.112392	0.0764075	0.104507	0.0656286	0.380256	477.917	0.780056	1.39496
SPCC4B3.02c;clean;III:1176997-1177128	0.140625	0.0774648	0.0778302	0.151659	0.17484	0.15894	0.161813	0.09864	0.380256	202.25	0.850215	1.39496
SPAC30C2.05;clean;I:4640020-4640075	0.0204082	0.0114395	0.0199765	0.0243902	0.0365252	0.0284605	0.029792	0.0172747	0.380591	460.583	0.848447	1.39369
SPCC338.05c;clean;III:1366817-1366980	0.00635593	0.00356961	0.00716113	0.0148233	0.0110843	0.00604728	0.0106516	0.00569555	0.380591	993.667	0.89618	1.39369
SPAC5D6.01;clean;I:1512198-1512345	0.26892	0.22068	0.24148	0.370764	0.343149	0.270301	0.328071	0.243693	0.381539	1596.83	0.62575	1.3901
SPACUNK4.13c;clean;I:2885632-2885723	0.173913	0.0338983	0.15	0.08	0.0277778	0	0.0359259	0.11927	0.383712	29.0833	-1.97872	1.3819
SPAC4F10.18;clean;I:4870525-4870576	0.0262794	0.0342466	0.0364865	0.0487484	0.0588957	0.0425806	0.0500749	0.0323375	0.383712	378.5	0.66063	1.3819
SPBC1271.13;clean;II:341519-341582	0.0704225	0.0555556	0.0322581	0.0171674	0.0143885	0.0283019	0.0199526	0.0527454	0.383712	88.1667	-1.59994	1.3819
SPAC23C4.17;clean;I:1058514-1058622	0.039548	0.0448549	0.0355191	0.0243243	0.0184426	0.0190217	0.0205962	0.039974	0.383791	193.75	-1.00257	1.38161
SPAC6F6.09;clean;I:2749100-2749163	0.0693069	0.017094	0.00862069	0.072	0.0965517	0.06	0.0761839	0.0316739	0.383791	58.6667	1.46227	1.38161
SPBC13G1.14c;clean;II:3727810-3727876	0.311475	0.236686	0.210526	0.433962	0.4	0.342593	0.392185	0.252896	0.383791	66.0833	0.957517	1.38161
SPCC1672.01;clean;III:560098-560214	0.207265	0.142857	0.139706	0.208333	0.234339	0.233624	0.225432	0.163276	0.383791	242	0.609661	1.38161
SPBC13G1.04c;clean;II:3732930-3732993	0.138889	0.0510638	0.0897436	0.0543478	0.0199336	0.0662651	0.0468488	0.0932321	0.388503	119	-1.17021	1.364
SPAC694.04c;clean;I:4207714-4208057	0.0218818	0.0176871	0.0132548	0.0267112	0.0337079	0.0233827	0.0279339	0.0176079	0.398739	675.333	0.692201	1.32648
SPAC607.06c;clean;I:2047035-2047093	0.0535714	0.0265487	0.0344828	0.0917431	0.100775	0.0810811	0.0911998	0.038201	0.403284	54.4167	1.37043	1.31013
SPAC14C4.10c;clean;I:5246610-5246672	0.111111	0.141129	0.140845	0.188285	0.181159	0.243363	0.204269	0.131028	0.403284	124.833	0.737698	1.31013
SPCP31B10.04;clean;III:528092-528189	0.0642202	0.0233161	0.0264151	0.0241379	0.0116618	0.0120482	0.0159493	0.0379838	0.403284	155	-1.2856	1.31013
SPBC25H2.16c;clean;II:3246874-3247124	0.0145349	0.0391121	0.0394737	0.0698487	0.0456349	0.039548	0.0516772	0.0310402	0.404526	470.167	0.781974	1.3057
SPAC630.11;clean;I:366817-366872	0.0304094	0.0224417	0.0162162	0.0488889	0.0384615	0.02875	0.0387001	0.0230224	0.405408	467.333	0.800365	1.30255
SPAC5D6.08c;clean;I:1499358-1499433	0.0138889	0.00456621	0.0239044	0.0517241	0.0254237	0.0324324	0.0365268	0.0141198	0.409814	111.583	1.367	1.28696
SPAC1751.04;clean;I:384349-384479	0.190402	0.147982	0.137083	0.26003	0.225225	0.196721	0.227325	0.158489	0.416024	314.333	0.651958	1.26526
SPAC22F3.15;clean;I:692725-692848	0.0625	0.00952381	0.034188	0.00684932	0	0.0163934	0.00774759	0.0354039	0.416024	58	-2.74681	1.26526
SPAC57A7.10c;clean;I:1523837-1523896	0.0263158	0.0108035	0.0211538	0.0167064	0.00888395	0.0078534	0.0111479	0.0194244	0.416024	797.167	-0.814595	1.26526
SPAC890.08;clean;I:5018272-5018392	0.00308069	0.00390776	0.00412197	0.00985004	0.00709865	0.00350345	0.00681738	0.00370348	0.416024	11475.5	0.907169	1.26526
SPAP8A3.08;clean;I:5329248-5329300	0.0235192	0.0140384	0.0164551	0.0301235	0.0310146	0.022022	0.02772	0.0180042	0.416024	1070	0.633687	1.26526
SPBC800.08;clean;II:265468-265604	0.00724638	0.038674	0.0394737	0.00930233	0.00623053	0.0129032	0.00947869	0.0284647	0.416024	96.8333	-1.8063	1.26526
SPBC337.14;clean;II:1055980-1056054	0.0523691	0.0308008	0.0491453	0.0188679	0.0189155	0.0318302	0.0232046	0.0441051	0.416024	267.917	-1.04868	1.26526
SPBC725.08;clean;II:1219572-1219624	0.106742	0.0677966	0.100671	0.015625	0.0298013	0.096	0.0471421	0.0917364	0.416024	93.5833	-1.31614	1.26526
SPCC162.06c;clean;III:1577208-1577265	0.0714286	0.0454545	0.105263	0.201835	0.125786	0.113043	0.146888	0.0740488	0.416024	64.0833	1.10027	1.26526
SPAP14E8.02;clean;I:1923085-1923192	0.128469	0.11734	0.13285	0.198606	0.207627	0.21474	0.206991	0.12622	0.417006	497.583	0.838783	1.26186
SPBC83.11;clean;II:1529314-1529376	0.0700935	0.0591017	0.0492041	0.0374833	0.0334129	0.0430809	0.0379924	0.0594664	0.417972	377.5	-0.677469	1.25852
SPAC589.04;clean;I:3100667-3100746	0.0663717	0.0518135	0.03	0.120879	0.0995025	0.0612245	0.0938687	0.0493951	0.418177	95.75	1.01402	1.25782
SPAC56F8.05c;clean;I:1135061-1135194	0.034749	0.0137457	0.00194932	0.0056391	0.00546448	0.00595238	0.00568532	0.0168147	0.424122	267.75	-1.5895	1.23745
SPBC660.16;clean;II:230384-230445	0.0391353	0.0404513	0.0372909	0.0134063	0.0238894	0.032994	0.0234299	0.0389592	0.424122	2154.75	-0.874193	1.23745
SPBC30B4.07c;clean;II:1319620-1319682	0.0802469	0.0277778	0.025641	0.0941176	0.0666667	0.0902527	0.083679	0.0445552	0.424122	147.583	0.91983	1.23745
SPBC3B9.10;clean;II:4005639-4005803	0.0361446	0.0650407	0.016129	0.00555556	0.00826446	0.0240964	0.0126388	0.0391048	0.424122	69.5833	-2.03595	1.23745
SPAC8C9.14;clean;I:3667170-3667313	0.1343	0.0915565	0.0905077	0.0805524	0.0607176	0.0747986	0.0720228	0.105455	0.428294	479.083	-0.635779	1.22332
SPBC1709.10c;clean;II:1119982-1120105	0.149091	0.100817	0.091954	0.0440678	0.0775862	0.0661157	0.0625899	0.113954	0.428294	149	-0.91464	1.22332
SPAC16E8.18c;clean;I:3534738-3534876	0.0986667	0.104027	0.0902778	0.15035	0.142415	0.178571	0.157112	0.0976571	0.432442	149.5	0.757095	1.20942
SPBC839.17c;clean;II:632267-632395	0.00975262	0.0059448	0.0101061	0.012565	0.0117897	0.0166428	0.0136658	0.00860118	0.432442	2178.92	0.662042	1.20942
SPBC3F6.03;clean;II:4189967-4190266	0.0148035	0.00813008	0.0109661	0.0288346	0.021645	0.0140038	0.0214945	0.0112999	0.432442	997.833	0.997568	1.20942
SPCC1672.01;clean;III:559764-559830	0.0717949	0.0590551	0.030888	0.0643275	0.142857	0.0837696	0.0969848	0.0539127	0.432442	104.333	0.969057	1.20942
SPCC1259.01c;clean;III:1033373-1033432	0.00269663	0.0025055	0.00435241	0.00630915	0.00572979	0.00342772	0.00515555	0.00318485	0.432442	7880.08	0.744444	1.20942
SPCC550.02c;clean;III:1187241-1187292	0.078125	0.0738255	0.0402685	0.0117647	0.0162162	0.0620155	0.0299988	0.064073	0.432442	75.8333	-1.29379	1.20942
SPBC6B1.06c;clean;II:2639844-2639913	0.241379	0.0655738	0.184615	0.047619	0.0693069	0.0555556	0.0574938	0.163856	0.433194	33.75	-1.6401	1.20691
SPAC17A2.07c;clean;I:3567638-3567740	0.203125	0.0952381	0.0902256	0.111888	0.0425532	0.04329	0.0659104	0.12953	0.449603	136.75	-1.05407	1.15328
SPAC22E12.04;clean;I:5024944-5024996	0.0217391	0.0227273	0.025	0.0471869	0.0439367	0.0253165	0.0388134	0.0231555	0.452263	273.167	0.795491	1.14477
SPCC1919.01;clean;III:2204495-2204615	0.171171	0.0901639	0.104348	0.28169	0.172043	0.206186	0.219973	0.121894	0.452263	50.75	0.992945	1.14477
SPCC132.03;clean;III:1331791-1331985	0.186916	0.217631	0.230769	0.292566	0.308511	0.320819	0.307299	0.211772	0.455399	182.417	0.71148	1.1348
SPBC16G5.07c;clean;II:4225031-4225127	0.038961	0.0655022	0.0780488	0.107383	0.0971429	0.11039	0.104972	0.0608373	0.457169	95.25	0.868174	1.1292
SPCC1795.07;clean;III:984640-984710	0.0978102	0.088	0.0485437	0.0446571	0.0425791	0.0570902	0.0481088	0.078118	0.457518	326.667	-0.789187	1.1281
SPCC23B6.01c;clean;III:1266717-1266820	0.028463	0.0549683	0.0242131	0.0193662	0.015456	0.0222222	0.0190148	0.0358815	0.471693	252.75	-0.988834	1.08408
SPAC8F11.09c;clean;I:2869171-2869264	0.0245399	0.0359281	0	0.00552486	0.00444444	0	0.0033231	0.020156	0.471817	83.9167	-2.48158	1.0837
SPAC20G4.06c;clean;I:4826023-4826074	0.0054659	0.00374532	0.00445434	0.00856468	0.00687792	0.00739176	0.00761145	0.00455519	0.471817	1833.67	0.746788	1.0837
SPAC11E3.10;clean;I:5301379-5301456	0.0112888	0.0125523	0.0160377	0.0284483	0.0198962	0.0188867	0.0224104	0.0132929	0.471817	573.25	0.786594	1.0837
SPBC11C11.07;clean;II:3361819-3361871	0.0090308	0.00794913	0.0113794	0.0149557	0.0178208	0.0113463	0.0147076	0.0094531	0.471817	3408.33	0.686557	1.0837
SPBC16D10.07c;clean;II:3610775-3610860	0.326531	0.31746	0.344828	0.208333	0.139535	0.189189	0.179019	0.329606	0.471817	24.8333	-1.16515	1.0837
SPCC736.12c;clean;III:339354-339482	0.132956	0.129758	0.168239	0.2	0.163265	0.23748	0.200248	0.143651	0.471817	331.667	0.558648	1.0837
SPAC3A11.03;clean;I:3467475-3467607	0.0416667	0.0243902	0.028169	0.0897436	0.0588235	0.109375	0.0859807	0.0314086	0.477157	36.25	1.54579	1.06746
SPAC1250.05;clean;I:5095301-5095547	0.0747922	0.0743243	0.0906475	0.123975	0.126013	0.109685	0.119891	0.0799214	0.477157	449.75	0.675052	1.06746
SPBC16E9.02c;clean;II:1919988-1920074	0.197674	0.124424	0.102041	0.0779661	0.0510204	0.115854	0.0816134	0.14138	0.477157	111.5	-0.972623	1.06746
SPBC16E9.12c;clean;II:1940360-1940415	0.0345188	0.0250965	0.0193133	0.0173116	0.014733	0.0133511	0.0151319	0.0263096	0.477157	478.417	-0.803047	1.06746
SPBC8D2.02c;clean;II:1362338-1362460	0.37931	0.0689655	0.230769	0.4	0.560976	0.368421	0.443132	0.226348	0.48376	16.5	1.46959	1.04764
SPAC694.03;clean;I:4205870-4205936	0	0	0	0.0384615	0.106383	0	0.0482815	0	0.487423	13.4167	3.23757	1.03675
SPBC14F5.08;clean;II:4172887-4172953	0.128205	0.0192308	0.16	0.0273973	0.0243902	0	0.0172625	0.102479	0.487423	26.4167	-2.24493	1.03675
SPBC354.14c;clean;II:585411-585570	0.0164609	0.00461894	0.00444444	0.0196937	0.0210084	0.0162413	0.0189811	0.0085081	0.488048	227.75	1.13582	1.03491
SPCC1322.11;clean;III:1311823-1312088	0.00474109	0.0031758	0.00355697	0.00655226	0.0054027	0.004738	0.00556432	0.00382462	0.489618	8270.42	0.561545	1.03027
SPAC15F9.03c;clean;I:2401247-2401299	0.0069693	0.00488497	0.00611504	0.010158	0.00969251	0.0071249	0.00899181	0.00598977	0.490495	2746.67	0.622015	1.02769
SPAC23H4.13c;clean;I:1586863-1586943	0.143357	0.0505837	0.0940171	0.173729	0.186851	0.138095	0.166225	0.0959858	0.490618	126	0.904511	1.02733
SPAC16.01;clean;I:4423312-4423365	0.242857	0.147541	0.223256	0.278539	0.27668	0.296296	0.283838	0.204551	0.490618	113.083	0.645767	1.02733
SPAC2F7.17;clean;I:570406-570548	0.027027	0.075	0.0285714	0	0.00757576	0.015873	0.00781626	0.0435328	0.491793	36.75	-2.63523	1.02388
SPAC3A12.14;clean;I:1444932-1445058	0.0358535	0.0362416	0.0315969	0.0576324	0.0575693	0.0404127	0.0518715	0.034564	0.491793	649.833	0.620147	1.02388
SPAC20H4.05c;clean;I:2119915-2119974	0.00787402	0.0176991	0.027248	0.00396825	0.00986193	0.00655738	0.00679585	0.017607	0.491793	209.667	-1.37109	1.02388
SPAC4A8.07c;clean;I:2557848-2557937	0.206897	0.127059	0.13089	0.200837	0.218638	0.236934	0.218803	0.154948	0.491793	165.75	0.633857	1.02388
SPAC21E11.07;clean;I:4260295-4260350	0.242718	0.104839	0.157895	0.0373832	0.112426	0.0754717	0.0750936	0.168484	0.491793	60.25	-1.15367	1.02388
SPBC577.11;clean;II:771855-771985	0.0405983	0.0277603	0.0337331	0.0614334	0.0360631	0.0511316	0.0495427	0.0340306	0.491793	668.25	0.558964	1.02388
SPBC21B10.15;clean;II:1665749-1665862	0.025641	0.034965	0.0743243	0.0110294	0.0172911	0.0307692	0.0196966	0.0449768	0.491793	96.4167	-1.46742	1.02388
SPBC29A3.14c;clean;II:2065474-2065525	0.380165	0.210938	0.307143	0.410959	0.455696	0.416667	0.427774	0.299415	0.491793	66.75	0.825865	1.02388
SPBC4B4.10c;clean;II:3433005-3433091	0.245	0.186047	0.247475	0.336683	0.27381	0.402516	0.33767	0.226174	0.491793	101.917	0.747635	1.02388
SPCC320.12;clean;III:143227-143293	0.0455764	0.0191781	0.0351906	0.068306	0.0606061	0.0408805	0.0565975	0.033315	0.491793	179.917	0.819273	1.02388
SPCC1672.01;clean;III:560341-560515	0.341772	0.27882	0.254958	0.366812	0.352941	0.405512	0.375088	0.29185	0.491793	145.5	0.564748	1.02388
SPCC1672.10;clean;III:584397-584485	0.0389105	0.0346821	0.045929	0.0646651	0.0554529	0.0683962	0.0628381	0.0398405	0.491793	242.5	0.683427	1.02388
SPCC1183.02;clean;III:595212-595492	0.0491926	0.0244807	0.0372399	0.0518519	0.0505085	0.0611896	0.0545166	0.0369711	0.491793	1329.17	0.577827	1.02388
SPCC63.10c;clean;III:855926-855983	0.0880829	0.0705394	0.0524194	0.0918919	0.130045	0.117925	0.113287	0.0703472	0.491793	108.5	0.805109	1.02388
SPAC3F10.09;clean;I:2833169-2833425	0.0223464	0.0253165	0.0402299	0.0634146	0.063197	0.0494505	0.0586874	0.0292976	0.49411	103.833	1.0912	1.0171
SPCC825.05c;clean;III:1032269-1032328	0.357143	0.130435	0.150943	0.0655738	0.0701754	0.0882353	0.0746615	0.21284	0.49411	23.25	-1.57858	1.0171
SPCC1322.09;clean;III:1306737-1306795	0.0683761	0.0583942	0	0.0164835	0.005	0.0283019	0.0165951	0.0422567	0.495659	72.0833	-1.60668	1.01258
SPAC630.14c;clean;I:376931-376992	0.0327198	0.0150905	0.0410526	0.0378007	0.0592516	0.0421053	0.0463858	0.029621	0.495806	467.667	0.696477	1.01215
SPAC3A11.13;clean;I:3442048-3442126	0.0728155	0.0856031	0.0242215	0.0180587	0.0284281	0.0324074	0.0262981	0.06088	0.495806	167.417	-1.25039	1.01215
SPAC19G12.07c;clean;I:4055872-4055963	0.129344	0.119403	0.135266	0.0711514	0.104389	0.0740741	0.0832048	0.128004	0.495806	299.833	-0.674292	1.01215
SPAC22E12.13c;clean;I:5044231-5044478	0.0383466	0.0258915	0.0377358	0.0654879	0.0460974	0.0380135	0.0498663	0.0339913	0.495806	914.75	0.567284	1.01215
SPBC2G5.07c;clean;II:2592305-2592439	0.0161663	0.0163043	0.0121704	0.0234542	0.0210896	0.0406852	0.0284097	0.0148803	0.495806	248.583	0.925966	1.01215
SPBC1105.09;clean;II:3523555-3523625	0.0639687	0.0311042	0.0442857	0.0327869	0.027735	0.0255941	0.0287053	0.0464529	0.495806	321.167	-0.754807	1.01215
SPCC5E4.03c;clean;III:640774-640830	0.0855263	0.0229885	0.03125	0.142857	0.0909091	0.0853659	0.106377	0.0465883	0.495806	70.1667	1.28467	1.01215
SPCC16A11.12c;clean;III:891666-891891	0.0736196	0.0862944	0.0552147	0.0560345	0.025974	0.0320856	0.0380314	0.0717096	0.495806	104.167	-1.02241	1.01215
SPAC27D7.08c;clean;I:4522676-4522754	0.313433	0.292308	0.27451	0.140845	0.15	0.222222	0.171022	0.293417	0.496802	31.5833	-1.10121	1.00926
SPAC12B10.06c;known-exon;I:4584676-4584732	0.109756	0.0516432	0.0723684	0.0493274	0.0254777	0.035461	0.0367554	0.0779226	0.496802	100.583	-1.15642	1.00926
SPBC12C2.11;clean;II:2450781-2450849	0.356061	0.375758	0.34127	0.230769	0.236842	0.27907	0.248894	0.357696	0.496802	61.6667	-0.781243	1.00926
SPBC30D10.09c;clean;II:3083648-3083741	0.0728477	0.125	0.0921986	0.185185	0.126866	0.206897	0.172982	0.0966821	0.496802	63.75	0.913062	1.00926
SPCC777.02;clean;III:1599195-1599266	0.306931	0.28	0.232432	0.208861	0.159574	0.19697	0.188468	0.273121	0.496802	86.6667	-0.722254	1.00926
SPBC337.09;clean;II:1047878-1047942	0.0255537	0.0100563	0.0133949	0.0313631	0.0304769	0.0212228	0.0276876	0.016335	0.50012	1187.83	0.812424	0.999654
SPBC1861.04c;clean;II:4138851-4138975	0.0724638	0.0833333	0.105263	0.0227273	0.030303	0.0425532	0.0318612	0.0870201	0.50012	35	-1.6098	0.999654
SPCC1322.06;clean;III:1298294-1298350	0.0263158	0.101449	0.0123457	0.011236	0.012987	0	0.00807432	0.0467036	0.50012	37.75	-2.38082	0.999654
SPAC4C5.01;clean;I:1192841-1192915	0.0819672	0.0701107	0.0603448	0.0869565	0.142857	0.120301	0.116705	0.0708076	0.50125	100.167	0.78774	0.996398
SPAC823.15;clean;I:2607958-2608088	0.302885	0.395522	0.264706	0.217647	0.154696	0.212121	0.194821	0.321038	0.50125	77.3333	-0.980729	0.996398
SPCC188.02;clean;III:1477279-1477331	0.0235546	0.0236967	0.0288248	0.0136986	0.0132827	0.0123762	0.0131192	0.0253587	0.50125	225.75	-0.96641	0.996398
SPAC6F12.07;clean;I:1321841-1321902	0.0266768	0.0210455	0.0303263	0.0377907	0.0301291	0.0383653	0.0354284	0.0260162	0.501454	1314.08	0.459867	0.995809
SPBC428.12c;clean;II:468609-468798	0.0656455	0.0478088	0.0502008	0.049217	0.0259481	0.0295983	0.0349211	0.0545517	0.501454	239.833	-0.682775	0.995809
SPCC550.11;clean;III:1207825-1208162	0.136433	0.148618	0.138386	0.0973574	0.105751	0.119672	0.107594	0.141146	0.501454	678.333	-0.458775	0.995809
SPAC222.14c;clean;I:976137-976244	0.0792453	0.0460829	0.0458716	0.020202	0.0288809	0.039548	0.0295436	0.0570666	0.505717	112.667	-1.05155	0.983599
SPAC17G8.04c;clean;I:2348881-2349007	0.0175439	0.0168634	0.0184805	0.0272904	0.0421217	0.0273973	0.0322698	0.0176293	0.505717	264.083	0.957476	0.983599
SPAC6F6.16c;clean;I:2765263-2765319	0.291139	0.3125	0.25	0.439024	0.368421	0.636364	0.48127	0.284546	0.505717	36.25	1.07257	0.983599
SPAC328.10c;clean;I:3496988-3497276	0.00957907	0.00782844	0.00820243	0.0151546	0.0152298	0.00855031	0.0129782	0.00853665	0.505717	9581.83	0.633941	0.983599
SPBC3E7.07c;clean;II:2672035-2672173	0.00526316	0.00404858	0.00446429	0.0229885	0.0046729	0.0406977	0.0227864	0.00459201	0.505717	134.083	2.0018	0.983599
SPBC1703.03c;clean;II:2920833-2920918	0.0363636	0.0261438	0.024	0.0854701	0.047619	0.0625	0.0651964	0.0288358	0.505717	65	1.22321	0.983599
SPBC31F10.16;clean;II:3786055-3786200	0.15528	0.137441	0.162162	0.217105	0.264368	0.240385	0.240619	0.151627	0.505717	79.1667	0.854212	0.983599
SPCC31H12.05c;clean;III:630342-630400	0.0329218	0.0436433	0.0570175	0.029724	0.026465	0.0248869	0.0270253	0.0445275	0.505717	242.583	-0.735937	0.983599
SPAC1952.14c;clean;I:4993934-4994045	0.0266272	0.00779221	0.0168919	0.0533808	0.0331492	0.0158103	0.0341134	0.0171038	0.50575	159.583	1.07884	0.983504
SPAC11H11.03c;clean;I:4779667-4780022	0.213115	0.195652	0.163043	0.348315	0.271318	0.325581	0.315071	0.190603	0.507071	45.75	0.953406	0.979741
SPCC126.13c;clean;III:2140843-2141010	0.0622222	0.0333333	0.0614035	0.05	0.0214286	0.0124481	0.0279589	0.0523197	0.507071	121.167	-0.949239	0.979741
SPAC29E6.05c;clean;I:4410633-4410688	0.1	0.105263	0.0625	0.0169492	0.0526316	0	0.0231936	0.0892544	0.508553	23.5833	-2.04862	0.975531
SPBC21D10.05c;clean;II:2439550-2439645	0.233974	0.266272	0.235821	0.178248	0.169767	0.195513	0.181176	0.245356	0.508553	171.5	-0.570547	0.975531
SPBC19G7.06;clean;II:2359479-2359546	0.460656	0.372671	0.331924	0.449416	0.48423	0.551607	0.495085	0.388417	0.512544	280.917	0.615617	0.964251
SPAC1782.12c;clean;I:4775067-4775163	0.0456432	0.0734694	0.0611354	0.0486891	0.024055	0.0273973	0.0333805	0.0600826	0.513277	124.333	-0.886176	0.962192
SPBC29A3.10c;clean;II:2057358-2057410	0.0223196	0.0249802	0.0264505	0.04	0.032425	0.0299786	0.0341345	0.0245834	0.513277	1275.75	0.49669	0.962192
SPCC330.10;clean;III:129828-129887	0.114035	0.0285714	0.0479452	0.016	0.0285714	0.0363636	0.0269784	0.0635172	0.513277	61.6667	-1.29553	0.962192
SPBC115.01c;clean;II:639428-639511	0.0598802	0.0434783	0.0229885	0.0105263	0.0287081	0.008	0.0157448	0.0421157	0.513708	85.5	-1.32093	0.960981
SPBC577.09;clean;II:768016-768079	0.766234	0.776316	0.58	0.857143	0.863636	0.846154	0.855644	0.707517	0.513708	29.75	1.19264	0.960981
SPBC16C6.08c;clean;II:4344971-4345027	0.0348837	0.0574018	0.0109091	0.00909091	0.0164835	0.0233645	0.016313	0.0343982	0.513708	179.167	-1.28535	0.960981
SPBC1778.06c;clean;II:3108431-3108507	0.00822669	0.0078534	0.011988	0.0152838	0.0137615	0.0205656	0.016537	0.00935604	0.514028	502.083	0.814336	0.960082
SPBC3B9.10;known-exon;II:4005865-4005940	0.123288	0.0705882	0.0681818	0.0130719	0.0243902	0.104478	0.0473133	0.0873526	0.514028	52.5	-1.41337	0.960082
SPCC1259.06;known-exon;III:1043924-1043980	0.125786	0.0636364	0.137363	0.0855457	0.0628571	0.0644258	0.0709429	0.108928	0.514028	171.5	-0.694391	0.960082
SPBC1347.05c;clean;II:4070510-4070584	0.0478261	0.0304976	0.026936	0.026862	0.0150301	0.025	0.0222974	0.0350866	0.514064	370.333	-0.738684	0.95998
SPBP8B7.25;clean;II:3686363-3686456	0.00930439	0.00457666	0.00524521	0.0125256	0.0102318	0.00932176	0.0106931	0.00637542	0.517988	2118.75	0.765109	0.94901
SPAC56F8.05c;clean;I:1135776-1135931	0.190728	0.112222	0.100765	0.110512	0.0543933	0.086444	0.0837831	0.134572	0.518724	387.167	-0.804227	0.946962
SPAC17A5.16;clean;I:1787658-1787714	0.012844	0.0354478	0.0257937	0.043222	0.0332779	0.0431779	0.0398926	0.0246951	0.518724	272.833	0.711453	0.946962
SPAC13G7.08c;clean;I:2311571-2311693	0.0245399	0.0288316	0.0158172	0.0478011	0.034904	0.0342612	0.0389888	0.0230629	0.518724	273.333	0.767807	0.946962
SPAC22H10.05c;clean;I:2380026-2380171	0.164336	0.09319	0.101639	0.0963455	0.0449102	0.0858369	0.0756975	0.119722	0.518724	144.833	-0.77029	0.946962
SPAC8E11.04c;clean;I:3380828-3380899	0.0228311	0.0227273	0.00985222	0.0159574	0.0322581	0.0909091	0.0463749	0.0184702	0.518724	99.1667	1.20163	0.946962
SPAPB18E9.01;clean;I:3975132-3975192	0.0780856	0.036855	0.0372093	0.0373832	0.0123239	0.0421053	0.0306041	0.0507167	0.518724	217.5	-0.858821	0.946962
SPAC19D5.03;clean;I:5207201-5207302	0.0869565	0.0384615	0.142857	0.0537634	0	0.0491803	0.0343146	0.0894251	0.518724	42.9167	-1.41151	0.946962
SPBC409.06;clean;II:1142344-1142495	0.114833	0.0938272	0.114014	0.0724638	0.0534653	0.0970588	0.0743293	0.107558	0.518724	214.333	-0.647846	0.946962
SPBC1711.15c;clean;II:2162256-2162485	0.426471	0.537879	0.515152	0.635714	0.62766	0.615385	0.626253	0.493167	0.518724	69.3333	0.794516	0.946962
SPBC3E7.04c;clean;II:2662759-2662837	0.047619	0	0.0526316	0.1	0.09375	0.172414	0.122055	0.0334169	0.518724	15.75	2.12239	0.946962
SPBC776.08c;clean;II:3190984-3191035	0.0503597	0.04	0.0328467	0.0278746	0.012012	0.0254237	0.0217701	0.0410688	0.518724	136.083	-0.999784	0.946962
SPBC1604.25;clean;II:3892350-3892403	0.0597015	0.0263158	0.0980392	0.0252101	0.0070922	0.0212766	0.0178596	0.0613522	0.518724	41.75	-1.86021	0.946962
SPCC1672.09;clean;III:581122-581238	0.0418848	0.0224888	0.0333333	0.0385965	0.0610329	0.0479705	0.0491999	0.032569	0.518724	299.25	0.658333	0.946962
SPCC895.06;clean;III:1008589-1008668	0.0402145	0.0217918	0.0285714	0.057971	0.0552764	0.0390071	0.0507515	0.0301926	0.518724	180.083	0.821554	0.946962
SPCC663.01c;clean;III:1626561-1626618	0.026087	0.0154525	0.0120968	0.00980392	0.0069808	0.00793651	0.00824041	0.0178788	0.51975	230.667	-1.1464	0.94411
SPAC637.04;clean;I:4544233-4544289	0.0584112	0.0276498	0.0457666	0.0710059	0.0638298	0.0651163	0.0666507	0.0439425	0.522017	229.417	0.639267	0.937832
SPAC4D7.04c;clean;I:5358080-5358192	0.22179	0.119601	0.185185	0.268817	0.240437	0.257511	0.255588	0.175525	0.522017	139.917	0.70989	0.937832
SPCC1620.05;clean;III:2152748-2152868	0.111111	0.0833333	0.0714286	0.0192308	0.0172414	0.0263158	0.0209293	0.0886243	0.522017	19.1667	-2.17348	0.937832
SPAC3A11.06;clean;I:3460560-3460641	0.0333333	0.0780142	0.0916031	0.012987	0.03125	0.0555556	0.0332642	0.0676502	0.523553	74.5	-1.11446	0.933591
SPBC36.12c;clean;II:865681-865737	0.243243	0.244186	0.254237	0.0645161	0.133333	0.181818	0.126556	0.247222	0.523553	38.75	-1.34939	0.933591
SPCC1281.08;clean;III:1400387-1400443	0	0	0	0.111111	0.0857143	0	0.0656085	0	0.523553	10	2.95338	0.933591
SPAC23C4.05c;clean;I:1038061-1038115	0.0393812	0.0255102	0.0509091	0.0188356	0.021978	0.0300601	0.0236246	0.0386001	0.52396	297.417	-0.746025	0.93247
SPAC607.05;clean;I:2043954-2044008	0.0800808	0.0505443	0.0392884	0.0454854	0.0286797	0.0379839	0.037383	0.0566378	0.52396	734.25	-0.680619	0.93247
SPAC3F10.19;clean;I:2830599-2830798	0.0042796	0.00328228	0.00240602	0.00734908	0.00483314	0.00442758	0.0055366	0.00332263	0.52396	1816.92	0.7412	0.93247
SPBC839.19;clean;II:604577-604732	0.0659341	0.0449438	0.084507	0.133333	0.197368	0.0526316	0.127778	0.0651283	0.52396	37	1.19325	0.93247
SPBC17D1.01;clean;II:3327476-3327596	0.24408	0.128571	0.122937	0.110599	0.122263	0.096463	0.109775	0.165196	0.52396	539.5	-0.662602	0.93247
SPCC1450.04;clean;III:1732853-1733100	0.00387069	0.00373824	0.00405489	0.00741758	0.00665764	0.00423822	0.00610448	0.00388794	0.52396	15583.4	0.688701	0.93247
SPAC4D7.14;clean;I:5373331-5373411	0.307692	0.037037	0.0277778	0.0277778	0.0136986	0.0666667	0.0360477	0.124169	0.530354	20.75	-2.30355	0.914971
SPCC16C4.05;clean;III:668656-668717	0.166667	0.219512	0.314815	0.138462	0.114943	0.0294118	0.0942719	0.233665	0.530354	27.4167	-1.37239	0.914971
SPAC688.03c;clean;I:3114973-3115102	0.03125	0.0819672	0.0425532	0.162791	0.107143	0.133333	0.134422	0.0519235	0.530876	25.0833	1.45891	0.913554
SPBC2F12.12c;clean;II:1714173-1714256	0.186441	0.0243902	0	0.0410959	0.0119048	0	0.0176669	0.070277	0.530876	27.4167	-2.13543	0.913554
SPBPJ4664.03;clean;II:700476-700543	0.137255	0.0731707	0	0	0	0.0357143	0.0119048	0.0701419	0.533428	16.75	-2.63289	0.906635
SPCC4G3.02;clean;III:469497-469625	0.047619	0.0534759	0.047619	0.179012	0.0566038	0.0616438	0.0990867	0.0495713	0.533428	88.6667	1.02647	0.906635
SPAC2F3.18c;clean;I:3942364-3942505	0.023212	0.011422	0.021805	0.029682	0.0244457	0.0298622	0.0279966	0.018813	0.540905	789.667	0.585698	0.886552
SPBC1289.05c;clean;II:4392231-4392287	0.0162602	0.00856164	0.0148148	0.00718133	0.00373972	0.00677201	0.00589768	0.0132122	0.540905	387.083	-1.25952	0.886552
SPAC24H6.03;clean;I:486597-486648	0.158416	0.152381	0.0550459	0.0546875	0.0434783	0.105691	0.0679523	0.121948	0.540963	60.5833	-0.968012	0.886398
SPAC17G8.05;clean;I:2350471-2350540	0.0526316	0.0560748	0.0358744	0.0949721	0.0955882	0.0571429	0.0825677	0.0481936	0.540963	108.917	0.848432	0.886398
SPAC644.12;clean;I:2695101-2695170	0.16129	0.0752688	0.112245	0.0510949	0.0285714	0.105882	0.0618496	0.116268	0.540963	60	-1.26443	0.886398
SPAC1006.06;clean;I:5083607-5083662	0.01	0.00651466	0.00318471	0.0333333	0.0127389	0.00353357	0.0165353	0.00656646	0.540963	151.5	1.37492	0.886398
SPBC11B10.02c;clean;II:1489541-1489596	0.0115367	0.00656969	0.0133843	0.0252747	0.0140977	0.0108368	0.0167364	0.0104969	0.540963	999.917	0.685748	0.886398
SPBC16E9.19;clean;II:1923540-1923599	0.0258545	0.0310629	0.0265564	0.0414487	0.0367428	0.0374745	0.0385553	0.0278246	0.540963	1267.67	0.472864	0.886398
SPBC18E5.06;clean;II:2083917-2083970	0.00225004	0.00152149	0.00222328	0.00433269	0.00363636	0.00162403	0.00319769	0.00199827	0.540963	29573	0.707623	0.886398
SPBC16H5.03c;clean;II:2295233-2295323	0.0344828	0.0254237	0.0152284	0.077381	0.0524194	0.0236686	0.0511563	0.025045	0.540963	99.3333	1.09311	0.886398
SPBC12D12.06;clean;II:2316199-2316611	0.800518	0.818526	0.847345	0.778195	0.771812	0.730909	0.760306	0.82213	0.540963	183.833	-0.550485	0.886398
SPBC1604.10;clean;II:3913300-3913352	0.130435	0.0756757	0.0720461	0.0294627	0.0684524	0.0460123	0.0479758	0.0927189	0.540963	219.75	-0.964276	0.886398
SPBC3F6.04c;clean;II:4193956-4194007	0.0487805	0.0239521	0.0119048	0.0149254	0.00974026	0.00641026	0.0103586	0.0282124	0.540963	97	-1.4401	0.886398
SPCC24B10.18;clean;III:932450-932503	0.076087	0.0212766	0.0365854	0.0155039	0.0160428	0	0.0105156	0.0446496	0.540963	53.25	-1.77873	0.886398
SPCC1442.08c;clean;III:1781744-1781829	0.0183051	0.0183357	0.00765697	0.0126404	0.00555899	0.00813743	0.00877896	0.0147659	0.540963	695.667	-0.799309	0.886398
SPCC1919.01;clean;III:2204868-2204965	0.0823529	0.017341	0.0473684	0.031746	0.0245399	0.0125	0.0229286	0.0490208	0.540963	81.8333	-1.17075	0.886398
SPCC1827.07c;clean;III:2390290-2390356	0.0840336	0.0652174	0.0699301	0.141509	0.111111	0.122449	0.125023	0.0730604	0.540963	60.0833	0.864796	0.886398
SPAC105.01c;clean;I:1743124-1743298	0.3	0.338983	0.292683	0.490196	0.423729	0.606061	0.506662	0.310555	0.541344	24.4167	1.07137	0.885382
SPAC18B11.03c;clean;I:312212-312273	0.308642	0.201087	0.157576	0.124224	0.142857	0.172131	0.146404	0.222435	0.544303	78.4167	-0.75292	0.877518
SPBC1861.01c;clean;II:4127996-4128103	0.106557	0.126214	0.192771	0.26	0.256098	0.285714	0.267271	0.141847	0.544303	39	1.17264	0.877518
SPBC19C2.03;clean;II:1675810-1675863	0.0714286	0.0404624	0.048	0.0191489	0.0289331	0.0292683	0.0257834	0.053297	0.545074	173	-1.07939	0.875475
SPAC17A5.07c;clean;I:1764792-1764876	0.047619	0.0843373	0.0406977	0.0280899	0.00892857	0.0588235	0.0319473	0.0575514	0.545748	85.25	-1.09508	0.873692
SPAC1805.11c;clean;I:2793252-2793352	0.00200595	0.00276396	0.00271123	0.00509881	0.0052354	0.00281579	0.00438333	0.00249371	0.545748	12330.3	0.925684	0.873692
SPAC17C9.06;clean;I:4490106-4490187	0.0449735	0.0364742	0.0358306	0.069697	0.0340136	0.0896552	0.0644552	0.0390928	0.545748	160.667	0.748712	0.873692
SPAC1093.04c;clean;I:4618297-4618359	0.35	0.376344	0.393617	0.321918	0.205882	0.267516	0.265105	0.37332	0.545748	60	-0.765259	0.873692
SPAC1B3.12c;clean;I:4950882-4951198	0.0337931	0.0206561	0.0176082	0.0458404	0.0358663	0.0326797	0.0381288	0.0240192	0.545748	696.083	0.684314	0.873692
SPAP8A3.08;clean;I:5329646-5329712	0.0124275	0.0135257	0.010917	0.0220357	0.0187668	0.0219178	0.0209067	0.0122901	0.545748	502.833	0.754233	0.873692
SPBC83.02c;clean;II:1513520-1513582	0.00222604	0.00103779	0.00271938	0.00355835	0.00373685	0.00180832	0.0030345	0.00199441	0.545748	4918.83	0.683934	0.873692
SPBC19C2.14;clean;II:1702508-1702561	0.0110553	0.006	0.0150812	0.0210918	0.0201058	0.0120301	0.0177426	0.0107122	0.545748	439.417	0.805709	0.873692
SPBC13G1.12;clean;II:3753014-3753069	0.06875	0.0378788	0.0567376	0.0187793	0.027451	0.0336134	0.0266146	0.0544555	0.545748	85	-1.16199	0.873692
SPBC651.01c;clean;II:1238600-1238820	0.0268802	0.0178319	0.024828	0.0343228	0.0296453	0.0294966	0.0311549	0.02318	0.548583	1708.67	0.438172	0.866217
SPAC227.14;clean;I:520694-520799	0.174194	0.114286	0.226415	0.151685	0.097561	0.048951	0.0993991	0.171631	0.552415	81.6667	-0.880789	0.856176
SPAC3C7.07c;clean;I:2078559-2078613	0.0277778	0.0727273	0.0285714	0.132353	0.0792079	0.142857	0.118139	0.0430255	0.552415	32.1667	1.45943	0.856176
SPAC6F6.19;clean;I:2759292-2759478	0.104478	0.125	0.0759494	0.0431034	0.0376344	0.0416667	0.0408015	0.101809	0.552415	46.6667	-1.41504	0.856176
SPAC3F10.17;clean;I:2852038-2852174	0.0272727	0.0275862	0.00680272	0.012931	0.00314465	0	0.00535856	0.0205539	0.552415	90.5833	-1.78946	0.856176
SPAC3A11.09;clean;I:3452269-3452484	0.198738	0.133562	0.117647	0.104294	0.0906736	0.11236	0.102443	0.149982	0.552415	153.583	-0.680697	0.856176
SPAC8C9.14;clean;I:3667059-3667112	0.0917692	0.0609874	0.0492881	0.0585586	0.0322275	0.047619	0.046135	0.0673482	0.552415	482.167	-0.627602	0.856176
SPAC23A1.19c;clean;I:4113933-4114108	0.235294	0.0957447	0.0327869	0.0338983	0.0547945	0.0512821	0.0466583	0.121275	0.552415	32.8333	-1.4889	0.856176
SPAC17C9.08;clean;I:4485274-4485349	0.0044843	0	0.0106952	0	0	0	0	0.00505983	0.552415	116.5	-2.70193	0.856176
SPBC660.15;clean;II:224864-224936	0.153005	0.0776256	0.0526316	0.0495356	0.0478873	0.0726496	0.0566908	0.0944209	0.552415	125.333	-0.820269	0.856176
SPBC649.04;clean;II:539704-539914	0.0438017	0.0509822	0.0340676	0.0286328	0.024643	0.0414641	0.03158	0.0429505	0.552415	1986.67	-0.500192	0.856176
SPBC530.13;clean;II:825011-825064	0.100559	0.152318	0.0733333	0.0689655	0.0529101	0.0661157	0.0626638	0.108737	0.552415	77.9167	-0.88971	0.856176
SPBC713.11c;clean;II:888142-888512	0.0330485	0.023185	0.0169429	0.0148988	0.016988	0.0191308	0.0170059	0.0243921	0.552415	5783.42	-0.519084	0.856176
SPBP35G2.03c;clean;II:968604-968666	0.263158	0.12	0	0.409091	0.285714	0.333333	0.342713	0.127719	0.552415	11.1667	1.67242	0.856176
SPBC15C4.02;clean;II:2240344-2240436	0.138365	0.0540541	0.0701754	0.127168	0.160714	0.122302	0.136728	0.0875314	0.552415	82.9167	0.771059	0.856176
SPBC6B1.09c;clean;II:2650818-2650877	0.590164	0.347826	0.444444	0.282828	0.234694	0.4375	0.318341	0.460811	0.552415	34.5833	-1.09478	0.856176
SPBC3B9.10;clean;II:4005282-4005387	0	0.0106383	0	0.0277778	0.0362319	0	0.0213366	0.0035461	0.552415	43.0833	2.58805	0.856176
SPBC16C6.08c;clean;II:4345444-4345499	0.121107	0.135593	0.0967742	0.0641026	0.0680851	0.102881	0.0783561	0.117825	0.552415	163.833	-0.738887	0.856176
SPCC18B5.11c;clean;III:740881-740972	0.22449	0.283784	0.275862	0.179487	0.0581395	0.234375	0.157334	0.261379	0.552415	34.0833	-1.04213	0.856176
SPCC1795.04c;clean;III:991384-991450	0.0101246	0.0203735	0.0133715	0.0278746	0.0335731	0.0117371	0.0243949	0.0146232	0.552415	563.333	0.846713	0.856176
SPCC74.01;known-exon;III:1924920-1924973	0.0241636	0.0288809	0.032967	0.0166667	0.0135823	0.0232558	0.0178349	0.0286705	0.552415	273.583	-0.719101	0.856176
SPCC830.10;clean;III:2201852-2201988	0.0121951	0.00761421	0.010989	0.022293	0.0183908	0.0258303	0.0221714	0.0102661	0.552415	182.333	1.0865	0.856176
SPAC110.04c;clean;I:1920201-1920606	0.00371517	0.00216987	0.00228571	0.00211261	0.00122943	0.00193821	0.00176008	0.00272358	0.554995	4313.25	-0.670394	0.849454
SPCC1753.01c;clean;III:1541661-1541788	0.0548148	0.0438596	0.0351494	0.0786106	0.0629371	0.0608856	0.0674778	0.0446079	0.555174	311	0.605374	0.848988
SPAC6F12.13c;clean;I:1339700-1339868	0.039375	0.0325157	0.0262148	0.0486601	0.0467117	0.0391872	0.044853	0.0327018	0.556116	778.333	0.476847	0.846541
SPAC1639.02c;clean;I:256370-256426	0.0197368	0.0163043	0.028169	0.060241	0.0208333	0.0538462	0.0449735	0.0214034	0.556594	76.5	1.15612	0.845303
SPBC29A10.02;clean;II:2536842-2536897	0.25	0.75	0.423077	0.243243	0.131579	0.388889	0.25457	0.474359	0.556594	15.4167	-1.41156	0.845303
SPAPB17E12.06;clean;I:1276846-1276936	0.0454545	0.03125	0.0344828	0	0	0	0	0.0370624	0.560554	15.4167	-2.79318	0.835075
SPAC589.03c;clean;I:3099419-3099482	0.323529	0.236111	0.196721	0.182796	0.0934579	0.139535	0.138596	0.252121	0.560554	37	-1.11346	0.835075
SPAC25B8.06c;clean;I:4164599-4164656	0.0365854	0	0.0212766	0.0769231	0.0533333	0.0188679	0.0497081	0.0192873	0.560554	47.6667	1.65189	0.835075
SPBC36.05c;clean;II:850708-850798	0.0365854	0.0221239	0.04	0.0434783	0.0533333	0.0909091	0.0625736	0.0329031	0.560554	94	0.965811	0.835075
SPBC19G7.03c;clean;II:2349095-2349218	0.00366941	0.00238998	0.00332719	0.00552094	0.00472029	0.00331357	0.00451826	0.00312886	0.560554	10344.5	0.552631	0.835075
SPBC336.14c;clean;II:2767397-2767456	0.144201	0.10453	0.131673	0.12	0.0738007	0.0664062	0.0867357	0.126801	0.560554	140.75	-0.610406	0.835075
SPCC74.02c;clean;III:1927679-1927799	0.222785	0.277778	0.208955	0.189394	0.137555	0.209366	0.178772	0.236506	0.560554	189.25	-0.528199	0.835075
SPAC23C11.11;clean;I:2152199-2152259	0.0246679	0.00788177	0.0164103	0.011213	0.00681597	0.0119474	0.00999215	0.01632	0.560771	490.75	-0.748586	0.834516
SPAC1B1.01;clean;I:3537788-3537984	0.0273598	0.0173913	0.0218659	0.0502646	0.0365854	0.0206677	0.0358392	0.0222057	0.560771	342.917	0.722701	0.834516
SPBC409.20c;clean;II:1175365-1175754	0.0206522	0.0149254	0.0127707	0.0301676	0.0282407	0.0152253	0.0245446	0.0161161	0.560771	948.083	0.652274	0.834516
SPBC691.01;clean;II:1420671-1420751	0.255556	0.285714	0.25641	0.190476	0.184783	0.121212	0.16549	0.265893	0.560771	40.5833	-0.824014	0.834516
SPBC16H5.08c;clean;II:2284412-2284524	0.00668896	0.00565185	0.00301659	0.00993377	0.00657895	0.00735895	0.00795723	0.00511913	0.560771	1350.08	0.632007	0.834516
SPBC16G5.16;clean;II:4244390-4244497	0.305556	0.112179	0.177419	0.122172	0.134615	0.0860927	0.114293	0.198385	0.560771	116	-0.840387	0.834516
SPCC1620.07c;clean;III:2157045-2157129	0.0756014	0.0526316	0.0248963	0.109091	0.0732601	0.0769231	0.0864247	0.0510431	0.560771	127.583	0.749723	0.834516
SPAC11E3.15;clean;I:5315165-5315221	0.00750048	0.00608316	0.00868134	0.0140282	0.0123922	0.00715484	0.0111918	0.00742166	0.561376	7218.92	0.656158	0.832961
SPCC16C4.01;clean;III:659139-659222	0.195402	0.175926	0.195122	0.0666667	0.0662252	0.1875	0.106797	0.188817	0.566289	49.9167	-1.01719	0.82039
SPCC16C4.08c;clean;III:676750-676853	0.0304569	0.032419	0.0169051	0.0154712	0.0162297	0.0202312	0.0173107	0.0265936	0.566289	380.25	-0.645263	0.82039
SPCC126.06;clean;III:2126521-2126629	0.0413793	0.0540541	0.0341615	0.0296053	0.0230179	0.0198413	0.0241548	0.0431983	0.566505	154.583	-0.850376	0.81984
SPAC1687.18c;clean;I:936371-936452	0.0267857	0.0267176	0	0.00383142	0.00923077	0.00813008	0.00706409	0.0178344	0.57164	128.833	-1.3522	0.806821
SPAC222.03c;clean;I:948132-948480	0.0620032	0.035248	0.0395913	0.0277311	0.017869	0.0451807	0.0302603	0.0456142	0.572636	461.917	-0.762277	0.804309
SPAC3A12.02;clean;I:1422071-1422179	0.177419	0.125984	0.149123	0.240385	0.234783	0.195652	0.223606	0.150842	0.572636	56.3333	0.711158	0.804309
SPBC29A10.15;clean;II:2572048-2572100	0.0391304	0.00787402	0	0	0	0.0191388	0.00637959	0.0156682	0.572636	126.5	-1.60353	0.804309
SPAC2G11.11c;clean;I:829424-829507	0.0874317	0.060241	0.037037	0.100877	0.0762712	0.131579	0.102909	0.0615699	0.57298	97.0833	0.748604	0.803443
SPAC23C4.17;clean;I:1059777-1059837	0.0534979	0.00425532	0.0230415	0.0244755	0.0558659	0.112994	0.0644453	0.0269316	0.57298	126.333	1.11135	0.803443
SPAC23H4.08;clean;I:1593780-1593869	0.0591398	0.0261438	0.091954	0.0204082	0.0351759	0.0440252	0.0332031	0.0590792	0.57298	88.9167	-0.937471	0.803443
SPAC823.10c;clean;I:2596736-2596804	0.0306748	0.0206612	0.0209205	0.0482574	0.0354167	0.0331754	0.0389498	0.0240855	0.57298	227.167	0.693289	0.803443
SPAC16.02c;clean;I:4426736-4426792	0.0297089	0.0359043	0.022438	0.0206388	0.0204356	0.0140315	0.0183686	0.0293504	0.57298	1609.92	-0.633332	0.803443
SPBC530.04;clean;II:793320-793548	0.0642769	0.0502646	0.05	0.077551	0.0622914	0.0937931	0.0778785	0.0548471	0.574749	383.667	0.50739	0.798997
SPBC11G11.04;clean;II:1762774-1762843	0.00736377	0.00674536	0.00616333	0.0152964	0.0136799	0.0106952	0.0132238	0.00675749	0.574749	311.333	0.975818	0.798997
SPBC17G9.02c;clean;II:2170839-2170902	0.0947368	0.0241935	0.029703	0.025641	0.00645161	0.0277778	0.0199568	0.0495445	0.574749	55.3333	-1.47014	0.798997
SPBC16C6.02c;clean;II:4331793-4331855	0.151316	0.110169	0.0496454	0.0431034	0.0808824	0.038835	0.0542736	0.10371	0.574749	63.8333	-0.968791	0.798997
SPCC1259.02c;clean;III:1037070-1037293	0.0291758	0.0163522	0.0260931	0.0160772	0.0147815	0.0176751	0.0161779	0.0238737	0.574749	720.833	-0.55279	0.798997
SPCC1739.09c;clean;III:2046844-2046896	0.0150376	0	0	0	0.00143062	0	0.000476872	0.00501253	0.574749	208	-2.54002	0.798997
SPCC126.12;clean;III:2138334-2138387	0.12027	0.108073	0.126801	0.186981	0.127139	0.144033	0.152718	0.118381	0.574749	372.583	0.416582	0.798997
SPAP14E8.03;clean;I:1925125-1925176	0.0601093	0.0147059	0	0	0.0176471	0	0.00588235	0.0249384	0.575207	77.1667	-1.80365	0.797846
SPAC16A10.04;clean;I:3087276-3087383	0.0264901	0.0328358	0.0465116	0.06	0.0611765	0.0517928	0.0576564	0.0352792	0.575207	184	0.801537	0.797846
SPBC1105.08;clean;II:3520559-3520707	0.0551091	0.0443656	0.0445434	0.0743243	0.0678497	0.0588235	0.0669992	0.048006	0.576329	450.833	0.517213	0.795035
SPBC9B6.05c;clean;II:1822379-1822433	0.0559006	0.0648855	0.0649652	0.0392157	0.0371094	0.0467836	0.0410362	0.0619171	0.576979	225	-0.647616	0.79341
SPAC2F3.16;clean;I:3957844-3957899	0.0238095	0.0361446	0.0225564	0.0294118	0	0	0.00980392	0.0275035	0.578907	67.5	-1.69832	0.788596
SPBC106.20;clean;II:419219-419272	0.0266667	0.0196078	0.0168067	0.0909091	0.0305344	0.032967	0.0514702	0.0210271	0.578907	52.3333	1.3832	0.788596
SPBC1685.02c;clean;II:498543-498600	0.0136139	0.0139795	0.0124346	0.0235057	0.0270442	0.0124275	0.0209925	0.0133426	0.578907	1592.92	0.703632	0.788596
SPBC4F6.08c;clean;II:2701175-2701226	0.0447427	0.0246305	0.0323383	0.0434783	0.0736607	0.0457516	0.0542969	0.0339039	0.578907	196.167	0.752905	0.788596
SPAC144.06;clean;I:4664747-4664798	0.0288184	0.0253165	0.0302198	0.0678851	0.0368764	0.0357143	0.0468253	0.0281182	0.578983	183.917	0.750565	0.788407
SPAC23H4.03c;clean;I:1604396-1604529	0.0290123	0.0264005	0.021148	0.0401361	0.0286807	0.0401211	0.0363126	0.0255203	0.579018	738.083	0.496481	0.78832
SPAP27G11.06c;clean;I:1619727-1619784	0.0562249	0.0487805	0.0410256	0.0414201	0.030303	0.00549451	0.0257392	0.048677	0.579884	96.4167	-0.988004	0.786164
SPAC8C9.08;clean;I:3655253-3655469	0.00390887	0.00365233	0.003505	0.00697698	0.00639339	0.00353575	0.00563537	0.00368873	0.579884	16835	0.651173	0.786164
SPBC1734.14c;clean;II:1088574-1088689	0.0986395	0.0493631	0.0785047	0.0449438	0.0556465	0.0506608	0.050417	0.0755024	0.583565	279.167	-0.599751	0.777035
SPCC1393.09c;clean;III:816247-816393	0.0481928	0.0421053	0.0193237	0.0163934	0.0152672	0.0188679	0.0168428	0.0365406	0.584038	118.333	-1.14915	0.775865
SPAC22G7.04;clean;I:733251-733368	0.310345	0.188525	0.114286	0.346774	0.323077	0.252427	0.307426	0.204385	0.58411	58.3333	0.789617	0.775688
SPAC4A8.10;clean;I:2564306-2564470	0.112782	0.0885417	0.0900901	0.0267857	0.0612245	0.0650407	0.051017	0.0971379	0.58411	68.1667	-0.948183	0.775688
SPAC22F3.05c;known-exon;I:701453-701507	0.579661	0.531987	0.548872	0.629508	0.587859	0.68797	0.635113	0.553507	0.585218	145.167	0.471826	0.772955
SPBC428.13c;clean;II:469893-469950	0.0205761	0.0193798	0.026178	0.0574163	0.0135135	0.0547264	0.0418854	0.0220447	0.585218	110.333	0.953387	0.772955
SPBC577.02;clean;II:754654-754783	0.054878	0.034202	0.075	0.1	0.0859107	0.065625	0.0838452	0.0546933	0.585218	245.667	0.772644	0.772955
SPBC83.15;clean;II:1537806-1537867	0.0204082	0.005386	0.0143627	0.00283286	0.00799087	0.00852878	0.00645084	0.0133856	0.585218	304.583	-1.05637	0.772955
SPBC16H5.05c;clean;II:2291799-2291889	0.183673	0.084507	0.0487805	0.0819672	0.0131579	0	0.0317084	0.105654	0.585218	27.0833	-1.63635	0.772955
SPBC405.04c;clean;II:3148076-3148149	0.0260631	0.0279543	0.0194986	0.015873	0.013947	0.0176282	0.0158161	0.0245053	0.585218	350.417	-0.659554	0.772955
SPCC24B10.11c;clean;III:920886-920942	0.0823529	0.0648148	0.0149254	0.0136986	0.029703	0.0163934	0.0199317	0.054031	0.585218	41.25	-1.49381	0.772955
SPCC777.12c;clean;III:1617647-1617767	0.00788955	0.00596896	0.00857843	0.00857569	0.0115059	0.0126369	0.0109062	0.00747898	0.586956	1292.25	0.544662	0.768677
SPAC22H10.02;clean;I:2371965-2372102	0.267932	0.180871	0.167136	0.171464	0.155804	0.146761	0.15801	0.205313	0.587673	486.5	-0.450597	0.766914
SPBC2F12.05c;clean;II:1728998-1729059	0.00769231	0.0130719	0	0	0.03	0.0300752	0.0200251	0.0069214	0.587868	76.5	1.73377	0.766437
SPCC1235.10c;clean;III:198830-198904	0.0934066	0.0774194	0.0304878	0.0298507	0.0255102	0.0571429	0.0375013	0.0671046	0.587868	80.9167	-0.956088	0.766437
SPCC23B6.01c;clean;III:1266543-1266670	0.0203443	0.0145719	0.0178218	0.00573888	0.00881612	0.0164948	0.0103499	0.0175793	0.587924	305.75	-0.893818	0.766299
SPCC338.05c;clean;III:1367106-1367284	0.00634092	0.00370199	0.0085026	0.00859291	0.0133641	0.00681699	0.00959132	0.00618184	0.588563	1074.83	0.665593	0.764732
SPAC890.07c;clean;I:5017252-5017420	0.0656814	0.060507	0.0592525	0.0872939	0.05995	0.100559	0.0826009	0.0618136	0.590759	570.333	0.430605	0.759358
SPBC2G2.11;clean;II:3455410-3455480	0.0302491	0.0446927	0.0430328	0.0339321	0.0137405	0.0289855	0.0255527	0.0393249	0.590759	263.083	-0.712875	0.759358
SPBC21C3.13;clean;II:3818373-3818529	0.00245257	0.00259509	0.00232879	0.00507004	0.00425958	0.00219906	0.00384289	0.00245881	0.590759	17212.8	0.694848	0.759358
SPAC22H10.08;clean;I:2387265-2387321	0.0113636	0.0219298	0.0162162	0.0394089	0.0221239	0.0465116	0.0360148	0.0165032	0.591975	99.1667	1.0679	0.756393
SPBC83.15;clean;II:1537106-1537266	0.0552764	0.0692841	0.0643564	0.0529197	0.0286678	0.0441558	0.0419144	0.0629723	0.591975	230.083	-0.646663	0.756393
SPBC2F12.05c;clean;II:1728891-1728956	0.138158	0.157895	0.0479042	0.0983607	0.0604396	0.0387597	0.0658533	0.114652	0.591975	78.5	-0.923284	0.756393
SPCC417.09c;clean;III:1693416-1693515	0.131944	0.0965517	0.104348	0.0820896	0.0625	0.0592593	0.0679496	0.110948	0.591975	66.75	-0.780507	0.756393
SPCC576.14;clean;III:2102846-2103131	0.0797448	0.0852197	0.0690955	0.118172	0.101576	0.115274	0.111674	0.07802	0.591975	408.917	0.559578	0.756393
SPAC1952.04c;clean;I:4973030-4973243	0.302198	0.255102	0.225589	0.165992	0.194553	0.236842	0.199129	0.260963	0.593865	140.583	-0.537206	0.751792
SPBC23G7.16;clean;II:2100317-2100386	0.0250368	0.0335637	0.0353982	0.0472855	0.0484115	0.0503876	0.0486949	0.0313329	0.593865	343.167	0.645278	0.751792
SPBC16C6.05;clean;II:4335687-4335740	0.0986842	0.0338983	0.0348259	0.0342679	0.0211765	0.00735294	0.0209324	0.0558028	0.593865	117.667	-1.19336	0.751792
SPBC16E9.12c;clean;II:1940216-1940272	0.0341034	0.0319383	0.0225989	0.0194805	0.0150602	0.0262391	0.0202599	0.0295469	0.595452	442.333	-0.612158	0.747943
SPBC1604.09c;clean;II:3914728-3914802	0	0	0	0.107143	0	0.0714286	0.0595238	0	0.596697	11.1667	2.72446	0.74493
SPAC328.07c;clean;I:3492398-3492466	0.0300375	0.0196375	0.0228245	0.0415584	0.0373333	0.0318584	0.0369167	0.0241665	0.596948	353.917	0.629	0.744322
SPAC23D3.07;clean;I:4351067-4351132	0.0331126	0.0141767	0.0122825	0.0142566	0.00482315	0.019025	0.0127016	0.0198572	0.596948	488.917	-0.754422	0.744322
SPAC1B3.14;clean;I:4954879-4955067	0.00507292	0.00407925	0.00439837	0.00762631	0.00471559	0.00883534	0.00705908	0.00451685	0.596948	1566.58	0.611677	0.744322
SPBC1271.11;clean;II:346337-346402	0.0659341	0.0722892	0.0606061	0.138462	0.139535	0.0961538	0.124717	0.0662764	0.596948	36.9167	1.04019	0.744322
SPCC1919.09;clean;III:2223314-2223629	0.0226425	0.0193687	0.0197996	0.0331076	0.0253515	0.0232745	0.0272445	0.0206036	0.596948	2045.58	0.416551	0.744322
SPAC19G12.01c;clean;I:4043657-4043748	0.189655	0.183486	0.126214	0.105263	0.0813008	0.129771	0.105445	0.166452	0.597561	56.4167	-0.764551	0.742842
SPBC3E7.07c;clean;II:2672578-2672639	0.0446429	0.0167598	0.0337838	0.00749064	0.018315	0	0.00860189	0.0317288	0.597561	89.4167	-1.45069	0.742842
SPBC1539.06;clean;II:4372994-4373051	0.0324675	0.0147662	0.025227	0.0148601	0.00935745	0.0236318	0.0159498	0.0241536	0.597561	569.917	-0.737758	0.742842
SPCC16C4.12;clean;III:689645-689702	0.189853	0.164179	0.207273	0.143813	0.116547	0.179134	0.146498	0.187102	0.597561	291.5	-0.463771	0.742842
SPCC285.09c;clean;III:1811560-1812012	0.125326	0.15873	0.104956	0.179487	0.161376	0.176282	0.172382	0.129671	0.597561	173.5	0.491141	0.742842
SPAC227.08c;clean;I:510720-510779	0.0578512	0.0505051	0.0802469	0.0913462	0.0863636	0.125786	0.101165	0.0628677	0.59859	99.0833	0.743511	0.740359
SPAC227.10;known-exon;I:514169-514243	0.021645	0.027668	0.034749	0.00298507	0.00779221	0.0412844	0.0173539	0.0280207	0.59859	140.083	-1.04933	0.740359
SPBC409.05;clean;II:1140297-1140371	0.0722433	0.0510638	0.0546218	0.037931	0.0236842	0.0416667	0.0344273	0.0593097	0.59859	129.167	-0.946415	0.740359
SPAC7D4.02c;clean;I:2639057-2639120	0	0.0434783	0.0384615	0	0	0	0	0.0273133	0.599143	17.25	-2.86829	0.739027
SPBC3B9.13c;clean;II:4009176-4009315	0.0173228	0.0223962	0.0200416	0.0328031	0.0295029	0.0301119	0.030806	0.0199202	0.599143	3420.25	0.691833	0.739027
SPBC21H7.06c;clean;II:2264873-2264999	0.0817121	0.0867925	0.110599	0.0203046	0.0684932	0.0879121	0.0589033	0.0930345	0.600044	111.417	-0.705002	0.736861
SPBC2A9.08c;clean;II:2961972-2962035	0.0630324	0.0340909	0.0380952	0.0315789	0.0272177	0.0340314	0.0309427	0.0450728	0.600639	353.667	-0.582439	0.73543
SPCC74.01;clean;III:1923248-1923311	0.0498339	0.0413223	0.031348	0.0465116	0.0802292	0.0588235	0.0618548	0.0408347	0.600639	160.167	0.660469	0.73543
SPAC2F7.15;clean;I:564464-564552	0.118765	0.0935551	0.117788	0.0876777	0.0564202	0.10049	0.0815294	0.110036	0.603931	221.833	-0.503871	0.727545
SPAC30D11.05;clean;I:1110293-1110755	0.080292	0.0606061	0.0731707	0.0689655	0.176101	0.102564	0.115877	0.0713563	0.603931	70.5	0.827399	0.727545
SPAC4C5.04;clean;I:1199397-1199453	0.125	0	0.0078125	0.027972	0.0106383	0.008	0.0155368	0.0442708	0.603931	62.9167	-1.42327	0.727545
SPAC1805.03c;clean;I:2776083-2776134	0.0862069	0.0819672	0.0833333	0.0235294	0.0155039	0.0958904	0.0449746	0.0838358	0.603931	38.8333	-1.19843	0.727545
SPAC8E11.04c;clean;I:3381344-3381458	0.0192	0.0141066	0.0119048	0.0274194	0.0203443	0.0241636	0.0239757	0.0150704	0.603931	304	0.674576	0.727545
SPAPB18E9.01;clean;I:3975962-3976013	0.0520833	0.0271739	0.0780488	0.00649351	0.0412371	0.035461	0.0277305	0.0524353	0.603931	89.1667	-0.935337	0.727545
SPAC23D3.09;clean;I:4355096-4355172	0.05	0.037594	0.0496894	0.0242424	0.0217391	0.0185185	0.0215	0.0457611	0.603931	72.5833	-1.10442	0.727545
SPAC29E6.01;clean;I:4402143-4402218	0.102564	0.106383	0.038961	0.038961	0.0222222	0.0666667	0.0426166	0.082636	0.603931	40.9167	-1.09548	0.727545
SPAC12B10.13;clean;I:4596539-4596603	0.246305	0.179612	0.181435	0.121053	0.151261	0.159091	0.143801	0.202451	0.603931	104.167	-0.582217	0.727545
SPBC146.08c;clean;II:1015416-1015468	0.030303	0.0294118	0	0	0	0	0	0.0199049	0.603931	26.0833	-2.72742	0.727545
SPBC17A3.02;clean;II:1403590-1403811	0.107692	0.123077	0.122951	0.2	0.134752	0.22449	0.186414	0.117907	0.603931	60.5	0.719397	0.727545
SPBC32H8.10;clean;II:1470822-1470873	0.08	0.05	0.0731707	0.0403587	0.041958	0.0318471	0.0380546	0.0677236	0.603931	107.583	-0.826453	0.727545
SPBC3H7.01;clean;II:1890882-1890938	0.11899	0.103352	0.0695322	0.126115	0.123147	0.14697	0.132077	0.0972915	0.603931	388.417	0.480038	0.727545
SPBC17D11.03c;clean;II:3309627-3309707	0.0397351	0.0310881	0.0352941	0.0178571	0.0104167	0.0229008	0.0170582	0.0353724	0.603931	83.75	-1.13161	0.727545
SPBC13A2.01c;clean;II:3399466-3399547	0.0550162	0.0221519	0.0328947	0.0107239	0.0212202	0.0348837	0.0222759	0.0366876	0.603931	161.417	-0.836307	0.727545
SPBC2G2.05;known-exon;II:3443307-3443365	0.0204778	0.0223285	0.0102215	0.0468432	0.0283912	0.012939	0.0293911	0.0176759	0.603931	288.833	0.712869	0.727545
SPBP8B7.08c;clean;II:3646258-3646314	0.0657895	0.0408163	0.0804598	0.115702	0.114035	0.105263	0.111667	0.0623552	0.603931	47.6667	0.957396	0.727545
SPBC13G1.06c;clean;II:3737142-3737221	0.0307692	0.0384615	0.0276923	0.0112994	0.0301508	0.00806452	0.0165049	0.0323077	0.603931	167.833	-0.875938	0.727545
SPCC736.12c;clean;III:338178-338231	0.0149254	0.103825	0.0380435	0.0173913	0.0233645	0.043956	0.0282373	0.0522647	0.603931	99.5	-0.946674	0.727545
SPCC1183.09c;clean;III:613564-613627	0.0306807	0.0291859	0.0241171	0.0355556	0.0381544	0.039929	0.0378797	0.0279946	0.603931	573.75	0.453332	0.727545
SPCC825.05c;clean;III:1032418-1032471	0.228571	0.179775	0.166667	0.123894	0.0857143	0.115385	0.108331	0.191671	0.603931	41.25	-0.973378	0.727545
SPCC23B6.01c;clean;III:1266005-1266339	0.0173502	0.0212389	0.0152091	0.010279	0.00884956	0.0121457	0.0104248	0.0179327	0.603931	307.583	-0.832345	0.727545
SPCC584.15c;clean;III:1522384-1522445	0.117137	0.0923788	0.0887728	0.0748792	0.0581162	0.0850515	0.0726823	0.0994294	0.603931	214.833	-0.533083	0.727545
SPCC285.17;clean;III:1832175-1832247	0.0159325	0.0118644	0.00468165	0.00949668	0.00395257	0.00568182	0.00637702	0.0108262	0.603931	542.75	-0.80286	0.727545
SPCC285.09c;clean;III:1812480-1812541	0.158621	0.0629921	0.1	0.0505051	0.0487805	0.0882353	0.0625069	0.107204	0.60398	58	-0.912863	0.727428
SPAC16E8.03;clean;I:3505209-3505310	0.107527	0.113402	0.151515	0.253731	0.173333	0.176471	0.201178	0.124148	0.606748	37.4167	0.878201	0.720831
SPBC725.08;clean;II:1219732-1219786	0.0958084	0.0494505	0.081761	0.0574713	0.0205279	0.057971	0.0453234	0.0756733	0.606748	104	-0.936194	0.720831
SPBP8B7.16c;clean;II:3663206-3663905	0.217311	0.162753	0.16091	0.295316	0.211765	0.184756	0.230612	0.180325	0.606748	573.917	0.424505	0.720831
SPCC1183.06;clean;III:603653-603720	0.0382514	0.0172414	0.0379747	0.0186916	0.0177778	0.0209302	0.0191332	0.0311558	0.607744	206.25	-0.707991	0.718464
SPCC1020.04c;clean;III:783375-783593	0.00558659	0.00786782	0.00489324	0.0114833	0.00941851	0.00665083	0.0091842	0.00611588	0.607744	1146.17	0.576418	0.718464
SPCC16A11.16c;clean;III:898632-898742	0.00719424	0.00675676	0	0.0174419	0.00420168	0.0416667	0.0211034	0.00465033	0.607744	81.3333	1.93919	0.718464
SPBC577.07;clean;II:765169-765270	0.194805	0.0898876	0.0729167	0.0784314	0.0243902	0.097561	0.0667942	0.119203	0.607856	47.4167	-0.970906	0.718198
SPAC1D4.03c;clean;I:642131-642217	0.0837438	0.0609137	0.0864198	0.0925926	0.121212	0.129944	0.114583	0.0770258	0.608256	91.5833	0.655739	0.717248
SPAC57A10.03;clean;I:1368725-1368807	0.128342	0.125	0.126904	0.0797101	0.073955	0.0967742	0.0834798	0.126749	0.608256	109.167	-0.722466	0.717248
SPAC20G8.01;clean;I:1388574-1388636	0.0894309	0.0677966	0.0263158	0.0104167	0.0137931	0.0729167	0.0323755	0.0611811	0.608256	57.6667	-1.11127	0.717248
SPAC22E12.04;clean;I:5025123-5025278	0.0286592	0.0318134	0.0353982	0.0436548	0.0478983	0.0425824	0.0447119	0.0319569	0.608256	463.333	0.515968	0.717248
SPBC14C8.04;clean;II:2210162-2210224	0.0128904	0.0113002	0.0101563	0.0149254	0.015171	0.0149332	0.0150099	0.011449	0.608256	3160.5	0.401058	0.717248
SPCC1442.09;known-exon;III:1783791-1783974	0.0301331	0.0388926	0.0315789	0.0464618	0.0512662	0.037376	0.0450347	0.0335349	0.608256	724.833	0.453466	0.717248
SPCC576.05;clean;III:2089517-2089618	0.145251	0.0909091	0.0969697	0.060241	0.0576923	0.103448	0.0737938	0.111043	0.608256	84.75	-0.722888	0.717248
SPAC3A11.06;clean;I:3460442-3460507	0.037594	0.143885	0.0720721	0.0377358	0.037037	0.0763359	0.0503696	0.084517	0.609001	71.8333	-0.90251	0.715482
SPAC4D7.11;clean;I:5372301-5372355	0.151142	0.0896057	0.0955056	0.177305	0.148627	0.124361	0.150098	0.112085	0.609001	285.917	0.472927	0.715482
SPAC630.06c;clean;I:356904-356983	0.0636943	0.0641711	0.0490196	0.0421053	0.0191693	0.0459184	0.035731	0.0589617	0.609033	111.833	-0.816968	0.715407
SPBP23A10.12;clean;II:2023986-2024058	0.103659	0.0680272	0.0289855	0.0472973	0.0265957	0.0423729	0.0387553	0.0668904	0.60925	75.25	-0.930863	0.714893
SPCC18B5.07c;clean;III:733050-733102	0.0510708	0.0758621	0.0354167	0.044316	0.0221169	0.0434783	0.0366371	0.0541165	0.610546	269.417	-0.682354	0.711829
SPAC18B11.09c;clean;I:303793-303851	0.209677	0.21	0.152381	0.297101	0.282486	0.316456	0.298681	0.190686	0.610595	60.25	0.817043	0.711713
SPAC5D6.05;clean;I:1504174-1504227	0.0437158	0.0288714	0.0242215	0.0385757	0.00961538	0.00958466	0.0192586	0.0322696	0.610595	175.167	-0.827534	0.711713
SPAC823.16c;clean;I:2610454-2610528	0.223214	0.313253	0.25	0.306818	0.416667	0.339806	0.35443	0.262156	0.610595	50.5	0.672235	0.711713
SPAC6F6.07c;clean;I:2746128-2746192	0.00173902	0.00207835	0.00220969	0.00314565	0.00355069	0.0021685	0.00295495	0.00200902	0.610595	15494.8	0.607552	0.711713
SPAC21E11.05c;clean;I:4256152-4256217	0.0344828	0.0630631	0.0196078	0	0.019802	0.0375	0.0191007	0.0390512	0.610595	61.5	-1.35922	0.711713
SPBC1734.15;known-exon;II:1089321-1089381	0	0.037037	0.027027	0	0.00925926	0	0.00308642	0.0213547	0.610595	41.1667	-2.22968	0.711713
SPBC1709.16c;clean;II:1131078-1131151	0.0253165	0.0337838	0.0245399	0.00571429	0.0251256	0	0.01028	0.02788	0.610595	81.25	-1.24837	0.711713
SPBC409.13;clean;II:1165522-1165809	0.02249	0.0256233	0.0259928	0.0301291	0.0310881	0.0398749	0.0336974	0.024702	0.610595	690.917	0.444415	0.711713
SPBC3H7.10;clean;II:1865331-1865413	0.0357143	0.0225225	0.002331	0.0482897	0.0210526	0.0316027	0.0336484	0.0201893	0.610595	233.583	0.738865	0.711713
SPBC14C8.04;clean;II:2211005-2211085	0.0116883	0.0097487	0.00727462	0.00735519	0.00460271	0.00838804	0.00678198	0.00957054	0.610595	1870.67	-0.561356	0.711713
SPBC29A10.14;clean;II:2569373-2569425	0.62069	0.421053	0.692308	0.318182	0.24	0.481481	0.346554	0.578017	0.610595	11.25	-1.31336	0.711713
SPBC4F6.04;clean;II:2690928-2691196	0.00837708	0.00935317	0.00815745	0.0135388	0.0133475	0.00893837	0.0119416	0.00862923	0.610595	3944.67	0.49147	0.711713
SPBC25H2.10c;clean;II:3267995-3268047	0.0441176	0	0.0208333	0.00873362	0.00371747	0	0.00415037	0.0216503	0.610595	68.25	-1.94498	0.711713
SPBC1347.05c;clean;II:4070366-4070421	0.040201	0.0104167	0.0123457	0.012605	0	0.0188679	0.010491	0.0209878	0.610595	102.417	-1.30853	0.711713
SPBC342.04;clean;II:4208499-4208565	0.0656455	0.0336842	0.0374449	0.027668	0.0307971	0.03386	0.030775	0.0455916	0.610595	240.583	-0.590924	0.711713
SPCC594.01;clean;III:354946-355268	0.100503	0.127973	0.117497	0.148233	0.150602	0.132121	0.143652	0.115324	0.610595	432.75	0.375104	0.711713
SPCC970.12;clean;III:514092-514166	0.0581395	0.0119048	0.0549451	0.0365854	0	0.0222222	0.0196025	0.0416631	0.610595	47.1667	-1.40054	0.711713
SPCC1672.12c;clean;III:591067-591182	0.147826	0.11	0.161017	0.0454545	0.0693642	0.163043	0.0926207	0.139614	0.610595	60.8333	-0.858117	0.711713
SPCC1672.12c;clean;III:591258-591321	0.226087	0.142857	0.115789	0.0810811	0.0519481	0.197183	0.110071	0.161578	0.610595	52.5	-0.97654	0.711713
SPCC285.14;clean;III:1823677-1823765	0.176991	0.0598291	0.128713	0.162162	0.188889	0.216867	0.189306	0.121844	0.610595	48.1667	0.77368	0.711713
SPAC16A10.04;clean;I:3087168-3087229	0.00306748	0	0.00754717	0	0	0	0	0.00353822	0.61376	133.667	-2.35074	0.704253
SPBC21C3.07c;clean;II:3807891-3807945	0	0.0526316	0	0.0333333	0	0.3	0.111111	0.0175439	0.614827	11.3333	2.38643	0.701747
SPBC4.02c;clean;II:1186846-1187086	0.146409	0.167742	0.15942	0.22067	0.21322	0.192308	0.208733	0.157857	0.615262	202.667	0.486273	0.700728
SPAC821.12;clean;I:1008581-1008848	0.115824	0.0729367	0.108163	0.144128	0.125212	0.142202	0.13718	0.0989746	0.61601	267.75	0.513364	0.698974
SPAPB1E7.03;clean;I:3286667-3286746	0.119266	0.0747664	0.0854701	0.0694444	0.0397351	0.0285714	0.045917	0.0931675	0.61601	58.1667	-0.984658	0.698974
SPBC19G7.07c;clean;II:2363003-2363085	0.0733333	0.0324324	0.084507	0.0729927	0.105769	0.135593	0.104785	0.0634243	0.61601	78.3333	0.837369	0.698974
SPCC1020.12c;clean;III:755405-755468	0	0.0555556	0	0.0689655	0.0416667	0.15	0.0868774	0.0185185	0.61601	11.0833	2.29745	0.698974
SPCC63.03;clean;III:837658-837719	0.138462	0.0740741	0.0406504	0.0408163	0.027933	0.0840336	0.0509276	0.0843953	0.61601	71.6667	-0.89503	0.698974
SPAC23C4.09c;clean;I:1043264-1043381	0	0	0	0	0	0.108108	0.036036	0	0.617732	25.5833	2.38698	0.694947
SPAC1556.02c;clean;I:3798226-3798347	0.0187486	0.0166754	0.0146026	0.0227343	0.0205462	0.0252542	0.0228449	0.0166755	0.617732	1843.42	0.436123	0.694947
SPCC1827.07c;clean;III:2390706-2390758	0.355932	0.220779	0.111111	0.318182	0.42	0.34	0.359394	0.229274	0.617732	27.8333	0.907271	0.694947
SPAC23C4.12;clean;I:1050088-1050174	0.038961	0.0216763	0.0335878	0.0422721	0.0441676	0.0461741	0.0442046	0.0314084	0.617915	376.25	0.500848	0.69452
SPBC713.02c;clean;II:869835-869939	0.03	0.00980392	0.0588235	0.0740741	0.037037	0.101266	0.0707923	0.0328758	0.617915	50.75	1.10771	0.69452
SPBC19C2.15c;clean;II:1703112-1703164	0.034188	0	0	0.0406504	0.00724638	0.0434783	0.0304583	0.011396	0.617915	61.75	1.48482	0.69452
SPBC19G7.10c;clean;II:2371243-2371350	0.0322314	0.0302457	0.0247132	0.0490677	0.0350877	0.0344828	0.0395461	0.0290634	0.617915	543.083	0.454906	0.69452
SPCC1020.11c;clean;III:757424-757505	0	0.0660377	0.0288462	0.0891089	0.0444444	0.0857143	0.0730892	0.031628	0.617915	50.8333	1.11524	0.69452
SPCC1020.03;clean;III:785244-785463	0.0481928	0.101449	0.0379747	0.0176991	0.0405405	0.0266667	0.0283021	0.0625389	0.617915	41.0833	-1.2328	0.69452
SPCC1322.09;clean;III:1306974-1307128	0.0645161	0.0825688	0.0294118	0.0224719	0.028777	0.0217391	0.0243293	0.0588322	0.617915	45.3333	-1.35781	0.69452
SPBC776.03;clean;II:3176733-3176802	0.00212902	0.0022115	0.00264067	0.00429604	0.00444233	0.00184672	0.00352836	0.00232706	0.618429	2529.17	0.661948	0.693321
SPAC9.06c;clean;I:1474212-1474263	0.0209424	0.047619	0.0362694	0.0180995	0	0.0457516	0.0212837	0.0349436	0.618429	99.8333	-1.01345	0.69332
SPAPB1A10.12c;clean;I:1885876-1886077	0.188406	0.245364	0.244253	0.185022	0.172611	0.19646	0.184698	0.226007	0.618429	336.167	-0.375412	0.69332
SPACUNK4.10;clean;I:2891258-2891309	0	0.00828729	0.00333333	0.00239044	0.00996169	0.00851582	0.00695598	0.00387354	0.618429	509.667	1.05186	0.69332
SPAC1093.04c;clean;I:4617281-4617352	0.0185185	0.0529412	0.0238095	0.00561798	0.0083682	0.0365854	0.0168572	0.0317564	0.618429	90.0833	-1.07108	0.69332
SPAC29A4.20;clean;I:5104605-5104700	0.0465116	0.0338983	0.0153846	0.025641	0	0	0.00854701	0.0319315	0.618429	40.25	-1.87547	0.69332
SPBC106.13;clean;II:402923-402985	0.047619	0.0909091	0	0.208333	0.2	0.1	0.169444	0.046176	0.618429	10	1.81669	0.69332
SPBC1734.10c;clean;II:1077966-1078447	0.122249	0.176617	0.128609	0.1875	0.154412	0.248227	0.196713	0.142492	0.618429	186.167	0.505024	0.69332
SPBC1709.02c;clean;II:1101080-1101211	0.0097706	0.0193382	0.00979935	0.015625	0.0210234	0.0194903	0.0187129	0.0129694	0.618429	1110.83	0.544225	0.69332
SPBC725.08;clean;II:1219817-1219888	0.0530303	0.0774648	0.00862069	0.027907	0	0.0625	0.0301357	0.0463719	0.618429	81.5	-1.17963	0.69332
SPBC3D6.07;clean;II:1282850-1282910	0.206349	0.127273	0.215909	0.0970874	0.116505	0.113636	0.109076	0.183177	0.618429	46.25	-0.808792	0.69332
SPBC19G7.06;known-exon;II:2359928-2360000	0.207827	0.166667	0.15847	0.132867	0.122914	0.153239	0.13634	0.177655	0.618429	322.833	-0.472639	0.69332
SPBC13G1.12;clean;II:3752554-3752756	0.106796	0.105263	0.170213	0.0719424	0.0584416	0.0877193	0.0727011	0.127424	0.618429	53.5	-0.978865	0.69332
SPBC31F10.15c;clean;II:3784361-3784433	0.022082	0.012966	0.0243408	0.0365385	0.0304348	0.0285714	0.0318482	0.0197963	0.618429	278.25	0.732286	0.69332
SPCC14G10.03c;clean;III:748192-748296	0.0306667	0.0225895	0.0231621	0.033205	0.036193	0.0356322	0.0350101	0.0254728	0.618429	1008.92	0.455054	0.69332
SPCC1739.01;clean;III:2025699-2025807	0.0257511	0.0348567	0.0355987	0.0359375	0.0416107	0.0513043	0.0429509	0.0320688	0.618429	653.75	0.435875	0.69332
SPBC336.13c;clean;II:2764465-2764532	0.0298507	0	0	0.010989	0.0485437	0.0350877	0.0315401	0.00995025	0.619938	39.9167	1.89536	0.689803
SPBC26H8.16;clean;II:3963323-3963393	0.0263158	0.0204082	0.0681818	0	0.0188679	0	0.00628931	0.0383019	0.619938	29	-2.09283	0.689803
SPBC3D6.15;clean;II:1274543-1274647	0.00578739	0.00769231	0.0091878	0.0118852	0.0150905	0.00642928	0.011135	0.00755583	0.620923	1424	0.652722	0.687513
SPAC2F3.18c;clean;I:3942669-3942774	0.0031348	0.000931099	0.00303951	0.00345622	0.00693756	0.00415512	0.00484964	0.00236847	0.621755	468.083	1.1126	0.685582
SPAC2C4.06c;clean;I:4270554-4270615	0.0612245	0.0185185	0.0714286	0.0113636	0.0190476	0.0204082	0.0169398	0.0503905	0.622781	32.25	-1.59365	0.683204
SPBC428.01c;clean;II:441337-441391	0.0554324	0.0523139	0.0552885	0.028463	0.0306279	0.0564706	0.0385205	0.0543449	0.622781	247.417	-0.587979	0.683204
SPBC776.01;clean;II:3172349-3172402	0.0115541	0.00835218	0.0108373	0.0181016	0.0134988	0.0133575	0.014986	0.0102479	0.622781	5433.92	0.565147	0.683204
SPBC1271.04c;clean;II:365630-365765	0.057257	0.0307503	0.0497804	0.0580524	0.0622896	0.0722611	0.064201	0.0459292	0.623218	317	0.513918	0.682191
SPBC3B9.07c;clean;II:4000591-4000657	0	0.0824742	0.0285714	0	0.0135135	0.0238095	0.012441	0.0370152	0.623218	36.5	-1.88513	0.682191
SPAC11E3.10;clean;I:5300948-5301115	0.108518	0.0736469	0.0836048	0.0631121	0.0643154	0.0708447	0.0660907	0.0885899	0.624897	460.167	-0.439482	0.678311
SPCC1827.06c;clean;III:2387186-2387490	0.0256291	0.0225282	0.0224949	0.0347966	0.0322721	0.0312712	0.03278	0.0235507	0.624897	1010.92	0.494379	0.678311
SPAC823.11;clean;I:2599299-2599351	0.019209	0.0120482	0.0100806	0.0115607	0.00471254	0.0102564	0.00884321	0.0137793	0.625189	481.167	-0.66277	0.677636
SPAC1006.08;clean;I:5088998-5089060	0.0333333	0.078125	0.0166667	0.00934579	0.0137931	0.0333333	0.0188241	0.0427083	0.625189	41.3333	-1.48073	0.677636
SPBC409.18;known-exon;II:1171796-1171856	0.0217984	0.017094	0.0270108	0.016138	0.0148227	0.0179123	0.016291	0.0219677	0.625189	839.75	-0.449259	0.677636
SPBC23G7.07c;clean;II:2109584-2109643	0.00917431	0.0206897	0	0.00492611	0	0	0.00164204	0.00995466	0.625189	126.583	-2.11013	0.677636
SPBC19G7.02;clean;II:2348811-2348897	0.243243	0.107143	0.317073	0.0769231	0.14	0.15	0.122308	0.222486	0.625189	19	-1.25154	0.677636
SPCC1020.13c;clean;III:753289-753352	0.179104	0.101266	0.0409836	0.0518519	0.0297619	0.116667	0.0660935	0.107118	0.625189	69.75	-0.896931	0.677636
SPAC4H3.14c;clean;I:3854745-3854799	0.1875	0.0298507	0.0253165	0.0408163	0.0122699	0.0232558	0.0254474	0.0808891	0.629901	45.5833	-1.45693	0.666803
SPAC6F12.07;clean;I:1321483-1321781	0.0494005	0.0403397	0.0518554	0.0627081	0.0523416	0.0623261	0.0591253	0.0471985	0.631062	1026.58	0.34036	0.664146
SPBC1198.13c;clean;II:196491-196550	0.0823529	0.0465116	0.0641026	0.040201	0.0120482	0.0769231	0.0430574	0.0643224	0.631062	88.5833	-0.903997	0.664146
SPBC3D6.09;clean;II:1286315-1286447	0.0652174	0.0365854	0.0153846	0.0137931	0.0169492	0	0.0102474	0.0390625	0.631062	48.5833	-1.53498	0.664146
SPBC4B4.07c;clean;II:3423730-3423787	0.0463918	0.019305	0.0070922	0.00294985	0.0103093	0.0212766	0.0115119	0.024263	0.631062	149.5	-1.08414	0.664146
SPCC553.04;clean;III:302102-302157	0.330827	0.240602	0.236641	0.254717	0.155556	0.177083	0.195785	0.269357	0.631062	61.1667	-0.626653	0.664146
SPAC664.02c;clean;I:1706568-1706690	0	0	0	0.0526316	0.0217391	0	0.0247902	0	0.63162	18.0833	2.44269	0.66287
SPAC6F12.11c;clean;I:1334921-1335029	0.142857	0.0916667	0.0634921	0.0508475	0.0440252	0.0941176	0.0629968	0.0993386	0.63174	62.3333	-0.86792	0.662597
SPBC36B7.08c;clean;II:2395398-2395488	0.0701754	0.0121951	0.0276498	0.0138889	0.0170648	0.0304569	0.0204702	0.0366734	0.63174	153.25	-1.04686	0.662597
SPAC10F6.10;clean;I:1225936-1226038	0.136364	0.0461538	0.0625	0.0288462	0.0327103	0.0808081	0.0474548	0.0816725	0.63362	69.5833	-0.978519	0.658311
SPAC3G9.05;clean;I:3175906-3175992	0.0620438	0.0490368	0.0537037	0.0829103	0.0682594	0.0648649	0.0720115	0.0549281	0.63362	282.583	0.422545	0.658311
SPAC22E12.01;clean;I:5019670-5019721	0.0909091	0.0564972	0.0275862	0.0194175	0.04375	0.0246914	0.0292863	0.0583308	0.63362	73.25	-0.945033	0.658311
SPBC1271.11;clean;II:346178-346245	0.215054	0.28877	0.271186	0.321212	0.340541	0.308989	0.32358	0.258337	0.63362	89.8333	0.460751	0.658311
SPBC106.18;clean;II:413653-413893	0.00583361	0.00548069	0.00648419	0.00973219	0.00831558	0.00537704	0.00780827	0.00593283	0.63362	16449	0.397693	0.658311
SPBC1685.03;clean;II:499869-499929	0.0243902	0.0446097	0.0502008	0.0610236	0.045302	0.074359	0.0602282	0.0397336	0.63362	251.833	0.572453	0.658311
SPBC9B6.05c;clean;II:1822163-1822264	0.00902527	0.030086	0.02443	0.0334646	0.0299685	0.037182	0.0335383	0.0211804	0.63362	293.25	0.615437	0.658311
SPBC25B2.03;clean;II:2602433-2602712	0.0666667	0.0236364	0.0244698	0.0637813	0.0532787	0.0456432	0.0542344	0.0382576	0.63362	256.833	0.567011	0.658311
SPBC776.13;clean;II:3200401-3200492	0.0488722	0.0186567	0.0482759	0.0896057	0.0456026	0.0452675	0.0601586	0.0386016	0.63362	137.75	0.667733	0.658311
SPCC162.11c;clean;III:1556106-1556167	0.1375	0.119718	0.0769231	0.0918728	0.0957447	0.0555556	0.0810577	0.11138	0.63362	146.75	-0.534523	0.658311
SPCC74.02c;clean;III:1927417-1927468	0.24	0.181159	0.141176	0.159091	0.138973	0.130435	0.142833	0.187445	0.63362	151.417	-0.511392	0.658311
SPAC5D6.04;clean;I:1506583-1506640	0.0531732	0.0553191	0.0552677	0.0388769	0.039666	0.040404	0.039649	0.0545867	0.636926	275.333	-0.484535	0.650801
SPBC8D2.02c;clean;II:1361788-1361843	0.0374787	0.0240055	0.0254453	0.0483051	0.0331825	0.0352941	0.0389272	0.0289765	0.636926	618.5	0.454052	0.650801
SPBC1703.08c;clean;II:2930498-2930549	0.357143	0.0416667	0.0833333	0.25	0.207547	0.545455	0.334334	0.160714	0.636926	14.4167	1.45111	0.650801
SPBC13E7.08c;clean;II:3054703-3054893	0.15942	0.101796	0.121622	0.0536398	0.0672269	0.139344	0.086737	0.127613	0.636926	99.4167	-0.842133	0.650801
SPCP25A2.03;clean;III:1182990-1183049	0.32	0.298507	0.294118	0.201923	0.225806	0.202703	0.210144	0.304208	0.636926	44.0833	-0.699561	0.650801
SPCC11E10.07c;clean;III:1465061-1465157	0.0243289	0.0183881	0.0170068	0.0158201	0.0148728	0.0152174	0.0153034	0.0199079	0.636926	1212.42	-0.385291	0.650801
SPBP35G2.09;clean;II:981511-981570	0.0798122	0.0437956	0.00757576	0.0314465	0.0184332	0.0243902	0.0247567	0.0437279	0.637596	81.75	-1.08857	0.649287
SPAC12G12.11c;clean;I:327391-327497	0.1	0.097561	0.0638298	0.0461538	0	0.0869565	0.0443701	0.0871303	0.638795	26.3333	-1.33711	0.646575
SPAC22H10.03c;clean;I:2376223-2376279	0.0714286	0.0289855	0.147059	0.118644	0.113924	0.168067	0.133545	0.082491	0.638795	74.6667	0.752345	0.646575
SPBC16E9.02c;clean;II:1919701-1919918	0.116667	0.0580913	0.0205761	0.0416667	0.0186667	0.0628019	0.0410451	0.0651114	0.638795	136.833	-0.852016	0.646575
SPBC13G1.03c;clean;II:3732019-3732079	0.0243902	0	0	0.0205128	0.025	0.032967	0.02616	0.00813008	0.638795	63.3333	1.78368	0.646575
SPAC23H4.14;clean;I:1582597-1582656	0.047619	0.00694444	0	0.034965	0.00649351	0.079646	0.0403682	0.0181878	0.640405	68.6667	1.14271	0.642944
SPAPB2B4.05;clean;I:2721100-2721201	0.0735981	0.065445	0.0653333	0.0927152	0.0934256	0.0756972	0.0872793	0.0681255	0.640405	395.417	0.387631	0.642944
SPAC8F11.07c;clean;I:2865640-2865695	0.05	0.0533333	0.0434783	0	0.0183486	0.0444444	0.020931	0.0489372	0.640405	35.3333	-1.4769	0.642944
SPAC9E9.08;clean;I:4451864-4451919	0.137931	0.0283019	0.0754717	0.0408163	0.05	0.0273973	0.0394045	0.0805682	0.640405	45.8333	-1.006	0.642944
SPBC902.05c;clean;II:493480-493583	0.0270793	0.0402685	0.0340314	0.0691489	0.0413943	0.0423453	0.0509628	0.0337931	0.640405	207.333	0.629384	0.642944
SPBC23G7.16;clean;II:2100780-2100874	0.0203804	0.0238322	0.0438356	0.0425844	0.0392157	0.0422323	0.0413441	0.0293494	0.640405	385.333	0.545889	0.642944
SPBC16H5.04;clean;II:2293775-2293876	0.0101928	0.0078219	0.00923254	0.0107557	0.0136922	0.0124572	0.0123017	0.00908243	0.640405	1783.33	0.446852	0.642944
SPBC13G1.12;clean;II:3753141-3753193	0.0463918	0.0357143	0.0726257	0.0269231	0.0311526	0.0273973	0.028491	0.0515772	0.640405	105.667	-0.875746	0.642944
SPCC613.09;clean;III:94831-94908	0.0254237	0.0769231	0.0204082	0.0252101	0	0.0309278	0.0187126	0.0409183	0.640405	54.5	-1.20906	0.642944
SPCC4G3.15c;clean;III:441688-441748	0.054902	0.04	0.0350877	0.0810373	0.0519663	0.0491573	0.0607203	0.0433299	0.640405	345	0.471861	0.642944
SPCC338.04;clean;III:1368247-1368306	0.0263158	0.0344828	0.016129	0.0148148	0	0	0.00493827	0.0256425	0.640405	40.1667	-2.06412	0.642944
SPCC1223.07c;clean;III:1854377-1854435	0.0114665	0.0080429	0.00534759	0.00656276	0.00531561	0.00293542	0.00493793	0.00828566	0.640405	730.333	-0.727418	0.642944
SPCP1E11.10;clean;III:2408804-2408858	0.0747126	0.0622407	0.0309278	0.0181818	0.0434783	0.0295858	0.0304153	0.0559604	0.640405	108.083	-0.839991	0.642944
SPAC4F10.18;clean;I:4870653-4870822	0.154667	0.138272	0.129944	0.150838	0.215633	0.170588	0.17902	0.140961	0.642839	183.583	0.414379	0.63747
SPAC458.02c;clean;I:4733328-4733425	0.00995025	0	0.00358423	0.00221239	0	0	0.000737463	0.00451149	0.643463	169.833	-2.27794	0.636071
SPAC16.02c;clean;I:4426601-4426653	0.0100822	0.016	0.0094284	0.00652458	0.00847458	0.0100473	0.00834881	0.0118369	0.645269	1844.67	-0.489089	0.632027
SPBC582.05c;clean;II:428547-428633	0.265306	0.162791	0.0416667	0.075	0.0666667	0.097561	0.0797425	0.156588	0.645269	22.1667	-1.11284	0.632027
SPAC24B11.14;clean;I:230681-230742	0.9625	1	1	1	1	1	1	0.9875	0.645521	32.6667	2.21225	0.631465
SPAC22G7.08;clean;I:749995-750112	0.0655022	0.0704846	0.0511628	0.0930233	0.102041	0.0714286	0.0888309	0.0623832	0.645521	118.833	0.544423	0.631465
SPAC1805.15c;clean;I:2799766-2799861	0.263158	0.16129	0.104478	0.123288	0.0841121	0.125	0.1108	0.176309	0.645521	36.75	-0.894378	0.631465
SPAC31G5.15;clean;I:3014947-3015006	0.0970874	0.0606061	0.0707965	0.0338983	0.0423729	0.0568182	0.0443631	0.0761633	0.645521	53.25	-0.868856	0.631465
SPAC890.06;clean;I:5011864-5011915	0.0292072	0.0195178	0.0281899	0.0576369	0.0252874	0.0298063	0.0375768	0.0256383	0.645521	374.917	0.5604	0.631465
SPBC27.02c;clean;II:1563492-1563547	0.171875	0.0405405	0.102564	0.0897436	0	0.0784314	0.0560583	0.104993	0.645521	36.25	-1.10053	0.631465
SPBC29A3.04;clean;II:2045497-2045563	0.0148777	0.0174613	0.0197336	0.0264618	0.0249868	0.0193777	0.0236088	0.0173575	0.645521	4144.17	0.478826	0.631465
SPBC16H5.13;clean;II:2272430-2272510	0.285714	0.157895	0.0652174	0.275	0.289474	0.291667	0.28538	0.169609	0.645521	20.5833	1.00206	0.631465
SPBC16H5.12c;clean;II:2274084-2274138	0.0709877	0.0243056	0.0492958	0.107143	0.0436047	0.0833333	0.0780269	0.0481963	0.645521	151.333	0.695405	0.631465
SPBC1703.06;clean;II:2925620-2925674	0.0819672	0.0710526	0.102639	0.0503778	0.0650224	0.0662252	0.0605418	0.0852197	0.645521	186	-0.527947	0.631465
SPBC2D10.12;clean;II:2988144-2988196	0.00776915	0.0112994	0.0108527	0.00649351	0.00523013	0.00445765	0.00539376	0.00997376	0.645521	387.75	-0.855248	0.631465
SPBC776.18c;clean;II:3213470-3213522	0	0.021978	0	0.0403226	0.0268456	0.028169	0.0317791	0.00732601	0.645521	46.0833	1.77353	0.631465
SPBC16C6.08c;clean;II:4345099-4345225	0.0170068	0.022508	0.0112782	0.0148883	0.00411523	0.0047619	0.00792182	0.016931	0.645665	164.167	-1.08561	0.631141
SPBC582.03;clean;II:420308-420661	0.0637049	0.0474255	0.0448513	0.0727273	0.0686508	0.0562397	0.0658726	0.0519939	0.651515	1170.92	0.351024	0.618129
SPBC3D6.08c;clean;II:1284662-1284739	0.132743	0.0410959	0.0967742	0.0751445	0.0208333	0.0531915	0.0497231	0.0902045	0.651515	70.1667	-0.90524	0.618129
SPBC29B5.01;clean;II:1546464-1547319	0.0695807	0.192458	0.159259	0.0525896	0.0565497	0.177549	0.0955627	0.140433	0.651515	518.75	-0.702567	0.618129
SPBC17G9.07;clean;II:2180999-2181080	0.00152622	0.00217684	0.00198282	0.00324401	0.00312539	0.00176	0.0027098	0.00189529	0.651515	3977	0.54627	0.618129
SPBC15C4.01c;clean;II:2237394-2237467	0.0617284	0.0505618	0.0638298	0.134615	0.0773481	0.0648148	0.0922594	0.0587067	0.651515	77.1667	0.753694	0.618129
SPBC12D12.08c;clean;II:2320101-2320172	0.175439	0.0666667	0.138462	0.0987654	0.0294118	0.04	0.0560591	0.126856	0.651515	32.5	-1.24042	0.618129
SPCC320.11c;clean;III:144675-144837	0.0105485	0.00966543	0.00311769	0.0164609	0.0144132	0.00524345	0.0120392	0.00777721	0.651515	671.417	0.606304	0.618129
SPCC794.07;clean;III:262884-262970	0.025528	0.017049	0.0164243	0.0139169	0.0138763	0.0158685	0.0145539	0.0196671	0.651515	1969.08	-0.482845	0.618129
SPCC736.05;clean;III:320755-320963	0.163462	0.0970874	0.10101	0.104348	0.225	0.255814	0.195054	0.12052	0.651515	55.5833	0.806417	0.618129
SPAC3G9.13c;clean;I:3152079-3152133	0.107143	0.115672	0.0748031	0.195652	0.140288	0.0991379	0.145026	0.0992059	0.652622	124.667	0.569468	0.61568
SPCC1442.12;clean;III:1790683-1790766	0.011713	0.0167526	0.0118519	0.0256822	0.0155239	0.0216383	0.0209481	0.0134392	0.653144	348.083	0.607435	0.614528
SPAC631.01c;clean;I:2105046-2105243	0.012444	0.0111821	0.00674974	0.0217606	0.0111359	0.0101266	0.014341	0.0101253	0.654963	1004.58	0.496366	0.610515
SPAC2F3.08;clean;I:3936530-3936596	0.0980392	0.0882353	0.0766129	0.07109	0.0238095	0.0860656	0.0603217	0.0876291	0.654963	133.417	-0.618017	0.610515
SPBC119.15;clean;II:747909-747983	0.0324074	0.0541667	0.0227273	0.0220126	0.00862069	0.0414508	0.024028	0.0364338	0.654963	127.917	-0.843379	0.610515
SPBC20F10.01;clean;II:3283466-3283536	0.0101118	0.0143088	0.0140482	0.0201828	0.0226799	0.0107893	0.017884	0.0128229	0.654963	4025.92	0.530151	0.610515
SPBC31F10.12;clean;II:3773318-3773372	0.202586	0.252427	0.107843	0.113043	0.112853	0.177419	0.134438	0.187619	0.654963	114.75	-0.645796	0.610515
SPBC3B9.05;clean;II:3997675-3997818	0.0490196	0.0248963	0.0424242	0.0884956	0.0378151	0.0613497	0.0625535	0.03878	0.654963	103.083	0.759385	0.610515
SPBC16G5.05c;clean;II:4221906-4222176	0.0167345	0.0150376	0.0154712	0.0197612	0.0235089	0.0209394	0.0214032	0.0157478	0.654963	1058.25	0.447266	0.610515
SPAC31A2.14;clean;I:415685-415762	0.2	0.108434	0.115646	0.0465116	0.0935252	0.151515	0.097184	0.14136	0.657747	70	-0.692668	0.604395
SPAC1687.22c;clean;I:943904-943960	0.0738462	0.0440678	0.0451128	0.0664336	0.0872727	0.0892019	0.0809694	0.0543422	0.657747	138.333	0.572837	0.604395
SPAC824.09c;clean;I:1701292-1701361	0.16129	0.0792079	0.111111	0.0178571	0.0612245	0.107143	0.0620748	0.117203	0.657747	29.9167	-1.16273	0.604395
SPAC823.16c;clean;I:2610291-2610347	0.0714286	0.152778	0.108911	0.0506329	0.103896	0.0289855	0.0611715	0.111039	0.657747	40.1667	-0.881895	0.604395
SPAC7D4.02c;clean;I:2637808-2637978	0.0894309	0.0442478	0.0490196	0.0397727	0.00444444	0.0895522	0.0445898	0.0608994	0.657747	67.1667	-1.10317	0.604395
SPAC1805.13;clean;I:2795045-2795289	0.00369398	0.003864	0.00353001	0.00575234	0.0051846	0.00368244	0.00487313	0.003696	0.657747	25503.2	0.424437	0.604395
SPAC3F10.16c;clean;I:2851557-2851666	0.079646	0.0172414	0.0367347	0.0429185	0.00867052	0.0320856	0.0278915	0.0445407	0.657747	122.417	-0.858915	0.604395
SPAC31G5.12c;clean;I:3009258-3009311	0.220779	0.155556	0.156463	0.135338	0.103659	0.150685	0.129894	0.177599	0.657747	73.25	-0.561153	0.604395
SPAC3G9.06;clean;I:3172699-3172767	0.0107656	0.0101626	0.0150565	0.0222222	0.0183113	0.0143084	0.0182806	0.0119949	0.657747	412.417	0.648073	0.604395
SPAC26A3.08;clean;I:3347055-3347120	0.0207373	0.0278884	0.0160772	0.027027	0.0384615	0.0460993	0.037196	0.0215676	0.657747	187.75	0.78562	0.604395
SPAC27E2.02;clean;I:4005061-4005153	0.232323	0.0614035	0.0241935	0.0409836	0.0604027	0.0405405	0.0473089	0.105973	0.657747	56.8333	-1.06655	0.604395
SPAC29A4.08c;clean;I:5133444-5133929	0.0395026	0.0330912	0.0196078	0.0421488	0.0352542	0.0480202	0.0418077	0.0307339	0.657747	646.083	0.433957	0.604395
SPBC428.16c;clean;II:474376-474435	0.0171429	0.043088	0.029661	0.062645	0.030426	0.0407674	0.0446128	0.0299639	0.657747	241.25	0.561337	0.604395
SPBC530.06c;clean;II:802651-802838	0.475862	0.296137	0.315353	0.332192	0.273038	0.274914	0.293381	0.362451	0.657747	136.667	-0.502936	0.604395
SPBP23A10.02;known-exon;II:2000085-2000165	0.0204678	0.0227273	0.0366972	0.0263158	0.0443925	0.0570342	0.0425808	0.0266308	0.657747	174.833	0.685825	0.604395
SPBC17F3.02;clean;II:2483637-2483702	0.0942761	0.0645161	0.0688259	0.12749	0.102881	0.0958904	0.108754	0.0758727	0.657747	122.833	0.547474	0.604395
SPBC29A10.16c;known-exon;II:2575096-2575280	0.0195087	0.00387597	0.00454201	0.00483481	0.00634697	0.00479386	0.00532521	0.00930888	0.657747	662.917	-0.768773	0.604395
SPBC32F12.05c;clean;II:2793951-2794012	0.133333	0.1	0.222222	0.313725	0.156863	0.285714	0.252101	0.151852	0.657747	21.6667	0.956931	0.604395
SPBC32F12.12c;clean;II:2810949-2811071	0.0229563	0.0224609	0.0113519	0.0102852	0.0149912	0.016225	0.0138338	0.0189231	0.657747	1002.33	-0.465623	0.604395
SPBC776.05;clean;II:3182184-3182235	0.208791	0.189873	0.180556	0.267442	0.242105	0.381818	0.297122	0.193073	0.657747	39.8333	0.717951	0.604395
SPBC3B8.06;clean;II:3385257-3385406	0.0756844	0.0776892	0.0720721	0.043131	0.0615595	0.0524109	0.0523671	0.0751486	0.657747	283.417	-0.54427	0.604395
SPAP14E8.03;clean;I:1925273-1925345	0.155914	0.0986301	0.214953	0.099631	0.104956	0.136187	0.113591	0.156499	0.660923	160.75	-0.522599	0.597446
SPAC6G9.16c;clean;I:3279367-3279419	0	0.0434783	0.0625	0.163265	0.0597015	0.0434783	0.088815	0.0353261	0.660923	21.0833	1.50452	0.597446
SPCC320.04c;clean;III:163294-163356	0.142857	0.115385	0.102564	0.202899	0.178571	0.172414	0.184628	0.120269	0.660923	37	0.731263	0.597446
SPAC15E1.03;clean;I:3722808-3722998	0.224176	0.176471	0.227488	0.3125	0.238095	0.337079	0.295891	0.209378	0.665618	229.917	0.611015	0.587233
SPAC23H4.02;clean;I:1606803-1606974	0.237805	0.204969	0.187097	0.167095	0.156627	0.185915	0.169879	0.209957	0.671323	169.667	-0.378974	0.574921
SPBC4B4.01c;clean;II:3412392-3412464	0.144444	0.221154	0.112676	0.084507	0.0909091	0.132353	0.10259	0.159425	0.671323	43.75	-0.841453	0.574921
SPBC8D2.12c;clean;II:1381015-1381079	0.132653	0.141593	0.157143	0.243902	0.129412	0.301587	0.224967	0.143796	0.672086	42.5833	0.742964	0.573283
SPBC21C3.05;clean;II:3805927-3806243	0.217857	0.21393	0.133858	0.142384	0.114058	0.167315	0.141253	0.188549	0.672086	139.25	-0.532135	0.573283
SPCC737.09c;clean;III:1917222-1917344	0.0254777	0.027137	0.0434109	0.0413016	0.0439845	0.0490566	0.0447809	0.0320085	0.672086	355.75	0.514921	0.573283
SPAC13G6.09;clean;I:190584-190729	0.0192308	0.0634921	0.0793651	0.0434783	0.0114943	0	0.0183242	0.0540293	0.674897	33	-1.34239	0.56726
SPAC926.02;clean;I:3884687-3884843	0.02	0.0253165	0	0.0326087	0.0263158	0.111111	0.0566785	0.0151055	0.674897	36.9167	1.52982	0.56726
SPAC1851.02;clean;I:4500959-4501022	0.0236842	0.0103935	0.0204429	0.0339847	0.0186012	0.0221607	0.0249155	0.0181735	0.675113	605.417	0.486234	0.566799
SPBC3B9.08c;clean;II:4002287-4002338	0.152174	0.0212766	0.0166667	0.0358744	0.029316	0.0322581	0.0324828	0.0633724	0.676447	103.083	-1.02869	0.563951
SPBC119.17;clean;II:750905-750956	0.0323741	0.0213904	0.0247934	0.047619	0.035225	0.0316742	0.0381728	0.026186	0.680052	246.083	0.541108	0.556283
SPAC6F6.05;clean;I:2740840-2740893	0.0191571	0.0132159	0.0125702	0.0119649	0.0106232	0.0118133	0.0114672	0.0149811	0.682074	1883.42	-0.378674	0.552
SPAC2H10.02c;clean;I:5276755-5276826	0.171779	0.111675	0.154696	0.081448	0.0780669	0.163265	0.107593	0.14605	0.682308	98.1667	-0.61816	0.551505
SPBC17D11.08;clean;II:3324271-3324386	0.0988024	0.0825083	0.0551471	0.0778689	0.0356083	0.0590551	0.0575108	0.0788192	0.682308	145.333	-0.582785	0.551505
SPAC23C4.09c;clean;I:1043512-1043595	0.0588235	0.00793651	0.00947867	0.00310559	0.0102828	0.0217391	0.0117092	0.0254129	0.682503	122.083	-1.18039	0.551092
SPAC8F11.02c;clean;I:2855456-2855515	0.0151815	0.0101429	0.0152792	0.0193939	0.0166042	0.0192308	0.0184096	0.0135346	0.682503	879.583	0.472398	0.551092
SPAC19G12.14;clean;I:4074126-4074179	0.00719424	0	0.0148515	0.0226244	0	0.0348259	0.0191501	0.00734858	0.682503	115.917	1.18742	0.551092
SPBC947.10;clean;II:653363-653431	0.0432432	0.0332681	0.0252427	0.05	0.0379747	0.0519231	0.0466326	0.033918	0.682503	264.5	0.462144	0.551092
SPCC16C4.03;clean;III:665068-665213	0.0194175	0.0276498	0.0220751	0.038961	0.0241449	0.0409836	0.0346965	0.0230474	0.682503	227.25	0.589885	0.551092
SPAC24C9.13c;clean;I:3071750-3071803	0.0539846	0.0441558	0.0594595	0.0249307	0.0295455	0.0576923	0.0373895	0.0525333	0.683711	192.417	-0.530334	0.548542
SPAC22G7.09c;clean;I:753079-753155	0.0290859	0.0175719	0.0285714	0.0419355	0.0365682	0.0268007	0.0351015	0.0250764	0.684159	325.5	0.495409	0.547596
SPAC6F12.08c;clean;I:1324377-1324430	0.166667	0.0789474	0.131579	0.0806452	0.0357143	0.111111	0.0758235	0.125731	0.6842	26.25	-1.02041	0.547511
SPBC3B9.13c;clean;II:4008819-4008936	0.0892857	0.0630631	0.008	0.134199	0.0887574	0.0707965	0.0979177	0.0534496	0.688611	76.4167	0.962623	0.538239
SPCC126.03;clean;III:2121741-2121806	0.0340426	0.0490566	0.0358974	0.0316206	0.0185185	0.0245098	0.024883	0.0396655	0.688611	123	-0.751531	0.538239
SPBC1709.12;clean;II:1123532-1123600	0.176245	0.113208	0.106557	0.0956522	0.0912281	0.10628	0.0977201	0.132003	0.690227	124.333	-0.508166	0.534856
SPBC776.07;clean;II:3186756-3186875	0.0434783	0.025641	0.00722892	0.038961	0.0447761	0.0327869	0.0388413	0.0254494	0.694055	194.583	0.633882	0.526879
SPBC21.03c;clean;II:3218651-3218703	0.444444	0.0666667	0	0.0416667	0	0.307692	0.116453	0.17037	0.694055	9.66667	-1.84799	0.526879
SPBC16C6.03c;clean;II:4332454-4332540	0.147059	0.107843	0.0901639	0.084507	0.0828025	0.0517241	0.0730112	0.115022	0.694055	61.75	-0.665294	0.526879
SPCC417.03;clean;III:1672051-1672242	1	1	1	1	1	0.944444	0.981481	1	0.695441	22.75	-2.0991	0.524
SPCC1223.04c;clean;III:1845973-1846062	0	0	0.0120482	0	0.0266667	0.0238095	0.0168254	0.00401606	0.695441	45.9167	1.91138	0.524
SPAC806.04c;clean;I:241537-241588	0.0317726	0.0162602	0.0097561	0.013834	0.0169492	0.00204918	0.0109441	0.0192629	0.697383	294.167	-0.715157	0.519976
SPAC644.15;clean;I:2700521-2700657	0.00416798	0.00337361	0.00409132	0.00703102	0.00616246	0.00304994	0.00541448	0.00387763	0.697383	6354.25	0.540776	0.519976
SPAC3G9.06;clean;I:3172857-3173051	0.0284431	0.0413972	0.0309119	0.0331492	0.0540541	0.0582524	0.0484852	0.0335841	0.697383	326.917	0.55109	0.519976
SPBC1271.03c;clean;II:367278-367330	0.336788	0.280612	0.259843	0.240223	0.192771	0.24375	0.225582	0.292414	0.697383	85.0833	-0.531697	0.519976
SPBC1685.16;clean;II:501735-501801	0.0153275	0.00810498	0.008524	0.008359	0.00469667	0.0100218	0.00769249	0.0106521	0.697383	1174.67	-0.469847	0.519976
SPBC36.08c;clean;II:857842-857904	0.0245399	0.0226131	0.0129032	0.0415512	0.0130208	0.05	0.0348574	0.0200187	0.697383	169.917	0.711683	0.519976
SPBC725.10;clean;II:1224739-1224952	0.0275482	0.109195	0.0657895	0.0363248	0.0296496	0.0711974	0.0457239	0.067511	0.697383	186.583	-0.655108	0.519976
SPBP16F5.07;clean;II:1911140-1911218	0.0785714	0.0309951	0.0380228	0.0638298	0.059501	0.0780287	0.0671198	0.0491964	0.697383	264.75	0.483122	0.519976
SPBC365.14c;clean;II:2522855-2522922	0.0417266	0.0167224	0.00745712	0.0135908	0.0170604	0.00968703	0.0134461	0.0219687	0.697383	707.5	-0.706437	0.519976
SPBC32F12.02;clean;II:2787266-2787319	0.0292683	0.0248963	0.0425532	0.0478469	0.0633484	0.0361446	0.0491133	0.0322392	0.697383	102.5	0.702399	0.519976
SPCC31H12.05c;clean;III:629847-630217	0.0222222	0.0180879	0.0217391	0.010989	0.0153173	0.0103093	0.0122052	0.0206831	0.697383	189.833	-0.742082	0.519976
SPAPB17E12.04c;clean;I:1274077-1274130	0.0666667	0	0.0333333	0	0	0.0357143	0.0119048	0.0333333	0.69748	17.25	-2.10148	0.519777
SPAC57A10.03;clean;I:1368441-1368645	0.123711	0	0	0.015873	0.00757576	0	0.00781626	0.0412371	0.69748	51.5833	-2.31654	0.519777
SPAC17A5.04c;clean;I:1758185-1758256	0.153846	0.1625	0.104651	0.0352941	0.0862069	0.141414	0.0876384	0.140332	0.69748	46.4167	-0.719892	0.519777
SPAC16E8.16;clean;I:3530470-3530614	0.49697	0.547445	0.421053	0.381657	0.393862	0.462451	0.412656	0.488489	0.69748	152.75	-0.490155	0.519777
SPAC2F3.15;clean;I:3956300-3956351	0.0276243	0.00877193	0.00558659	0.0434783	0.0163043	0.0177515	0.0258447	0.0139943	0.69748	93.75	0.956596	0.519777
SPBC530.13;clean;II:824660-824873	0.215517	0.165138	0.189189	0.114094	0.104478	0.2	0.139524	0.189948	0.69748	62.5833	-0.625038	0.519777
SPBC16H5.14c;clean;II:2268996-2269047	0.0518519	0.0272109	0.0480769	0.0606061	0.0576923	0.052506	0.0569348	0.0423799	0.69748	207.75	0.459809	0.519777
SPBC19G7.17;clean;II:2382474-2382525	0.0366577	0.0242131	0.0179514	0.0229885	0.0202586	0.0155233	0.0195901	0.0262741	0.69748	996.5	-0.430447	0.519777
SPBC25H2.14;clean;II:3250332-3250425	0.0576132	0.0852713	0.0495495	0.059322	0.0234899	0.0542986	0.0457035	0.0641447	0.69748	123.167	-0.60517	0.519777
SPBC31F10.04c;clean;II:3759140-3759195	0.133333	0.097561	0	0	0	0.133333	0.0444444	0.0769648	0.69748	16.4167	-1.86102	0.519777
SPCC1840.05c;clean;III:2267270-2267707	0.0199667	0.0167173	0.0226481	0.0268595	0.0247525	0.034	0.0285373	0.0197774	0.69748	285.25	0.539912	0.519777
SPBC354.07c;clean;II:559474-560002	0.0588235	0.047261	0.0406504	0.0700906	0.0593909	0.0528762	0.0607859	0.0489116	0.698102	910.25	0.325912	0.51849
SPBC8D2.02c;clean;II:1361510-1361663	0.0256798	0.023301	0.0223343	0.0331279	0.0379987	0.0226721	0.0312662	0.0237717	0.698102	697.417	0.437276	0.51849
SPAC3G6.01;clean;I:5377926-5378421	0.0784314	0.0878049	0.0917431	0.0611621	0.0381862	0.0913043	0.0635509	0.0859931	0.699047	137.833	-0.592887	0.516539
SPCC1259.02c;clean;III:1037596-1037647	0.0478723	0.0212389	0.0202622	0.0526316	0.0493827	0.027137	0.0430504	0.0297912	0.699047	435.083	0.569469	0.516539
SPCC24B10.14c;clean;III:924667-924780	0.0555556	0.0714286	0.0833333	0.181818	0.214286	0.166667	0.18759	0.0701058	0.703883	6.75	1.67305	0.506593
SPAC16E8.08;clean;I:3514130-3514186	0.0733333	0.0480769	0.106796	0.0344828	0.025641	0.0886076	0.0495771	0.0760688	0.705877	59	-0.873991	0.502512
SPAC890.04c;clean;I:5008344-5008706	0.163205	0.146833	0.158046	0.218199	0.215101	0.138105	0.190468	0.156028	0.705877	525.417	0.365998	0.502512
SPCC830.08c;clean;III:2196928-2197061	0.0179574	0.0283172	0.0157895	0.0301142	0.0377668	0.025	0.0309604	0.020688	0.706164	508.167	0.582375	0.501925
SPBC530.09c;clean;II:809650-809734	0.0240964	0.0106061	0.0111732	0.0192	0.037464	0.0107527	0.0224722	0.0152919	0.707498	304.583	0.638516	0.499203
SPCC24B10.06;clean;III:910998-911063	0.0236635	0.0233216	0.022651	0.0164063	0.0176871	0.0177515	0.0172816	0.023212	0.707498	640.083	-0.433711	0.499203
SPAC630.03;clean;I:350598-350670	0.0704533	0.0668954	0.0481221	0.0834637	0.093001	0.0625	0.0796549	0.0618236	0.707902	913.917	0.40882	0.498378
SPAC17A5.16;clean;I:1788092-1788191	0.0470085	0.0205339	0.0409207	0.0146341	0.0280172	0.0298851	0.0241788	0.0361544	0.707902	221.25	-0.56143	0.498378
SPAC2E12.02;clean;I:5059802-5060144	0.248988	0.182222	0.215054	0.281947	0.267161	0.241379	0.263496	0.215421	0.708352	237.25	0.383747	0.497461
SPCC1020.07;clean;III:771521-771692	0.0330579	0.0344828	0.0261324	0.0376068	0.0421512	0.0464744	0.0420775	0.0312243	0.708352	311.917	0.440735	0.497461
SPAC29E6.08;clean;I:4416065-4416117	0.0754448	0.0855705	0.0704545	0.0919467	0.0953701	0.124581	0.103966	0.0771566	0.710263	1353.5	0.42551	0.493574
SPBC27B12.05;clean;II:1328999-1329081	0.2	0.0178571	0.163265	0.107143	0	0.0952381	0.0674603	0.127041	0.710263	23	-1.186	0.493574
SPBC3E7.10;clean;II:2679157-2679217	0.00543478	0.0133333	0.00645161	0	0.00520833	0	0.00173611	0.00840658	0.71171	83.1667	-1.84937	0.490638
SPAC17D4.01;clean;I:4723048-4723375	0.0307882	0.0195035	0.032175	0.0407609	0.0416667	0.0377358	0.0400545	0.0274889	0.712234	360.833	0.625305	0.489578
SPAC2G11.10c;clean;I:827678-827902	0	0.027027	0.0769231	0.0638298	0.0727273	0.125	0.0871857	0.03465	0.713501	18.9167	1.42381	0.487013
SPAC222.13c;clean;I:972268-972319	0.107143	0.0555556	0.0327869	0	0.047619	0.0545455	0.0340548	0.0651618	0.713501	34.5833	-1.08479	0.487013
SPAC824.07;clean;I:1696689-1696831	0.20092	0.183594	0.141623	0.136364	0.134431	0.152801	0.141199	0.175379	0.713501	304.583	-0.384909	0.487013
SPAC17H9.07;clean;I:2016698-2016840	0.0336134	0.015873	0.0283019	0.04	0.0373134	0.0895522	0.0556219	0.0259294	0.713501	56.4167	0.971803	0.487013
SPAC6C3.04;clean;I:2327862-2328646	0.0807422	0.0684852	0.0686747	0.092126	0.0866948	0.0991803	0.092667	0.072634	0.713501	794	0.362166	0.487013
SPAC22H10.02;clean;I:2371809-2371876	0.043131	0.0220264	0.0178838	0.0458167	0.0397554	0.0301659	0.0385793	0.0276804	0.713501	316.417	0.490391	0.487013
SPAC16E8.04c;clean;I:3506093-3506152	0.0152174	0.00626305	0.0328638	0.00455581	0.0133333	0.0140187	0.0106359	0.0181148	0.713501	229.75	-0.716291	0.487013
SPAC323.03c;clean;I:3911964-3912016	0.0943396	0.015873	0.0350877	0	0.0465116	0	0.0155039	0.0484335	0.713501	25.1667	-1.62236	0.487013
SPAC12B10.09;clean;I:4588510-4588566	0.0434783	0	0.0634921	0.0144928	0.0133333	0	0.00927536	0.0356568	0.713501	35.4167	-1.62678	0.487013
SPAC26F1.12c;clean;I:5154942-5154993	0	0	0.0026178	0	0.00204918	0.00833333	0.00346084	0.0008726	0.713501	190.25	1.84526	0.487013
SPBC902.02c;clean;II:484492-484572	0.00990099	0.016	0.00840336	0	0.00684932	0	0.00228311	0.0114348	0.713501	56.8333	-1.87462	0.487013
SPBC3D6.07;clean;II:1282990-1283045	0.240964	0.127451	0.179775	0.157895	0.0857143	0.12844	0.124016	0.18273	0.713501	50.1667	-0.608283	0.487013
SPBP22H7.06;clean;II:1444846-1445020	0.119298	0.0973913	0.128975	0.127764	0.137652	0.161736	0.142384	0.115222	0.713501	259.917	0.364295	0.487013
SPBC2F12.17;clean;II:1715303-1715370	0.00729167	0.00506405	0.00663298	0.00975456	0.00965087	0.00576784	0.00839109	0.00632956	0.713501	1573.17	0.449508	0.487013
SPBC18H10.02;clean;II:1770111-1770237	0.0505201	0.0274572	0.0133618	0.0192608	0.0151388	0.0285344	0.020978	0.0304464	0.713501	1020.33	-0.627472	0.487013
SPBC365.06;clean;II:2507022-2507116	0.0571429	0.0386965	0.0480984	0.0391459	0.0342742	0.0364146	0.0366116	0.0479793	0.713501	453.333	-0.415612	0.487013
SPBC3E7.14;known-exon;II:2685886-2686005	0.018	0.0142276	0.016	0.026975	0.0332278	0.00963855	0.0232805	0.0160759	0.713501	254.833	0.643592	0.487013
SPBC18A7.02c;clean;II:2732091-2732144	0.166667	0.111111	0.125	0.242424	0.148148	0.282051	0.224208	0.134259	0.713501	35.5833	0.793089	0.487013
SPCC16C4.22;clean;III:684947-685048	0.38	0.31746	0.460317	0.288136	0.197531	0.388889	0.291518	0.385926	0.713501	29.3333	-0.789213	0.487013
SPCC24B10.17;clean;III:930684-930750	0.00855615	0.00209864	0.00891862	0.00302115	0.00266193	0.00608273	0.00392194	0.00652447	0.713501	477.25	-0.793563	0.487013
SPCC1259.10;clean;III:1052829-1052884	0.273077	0.209964	0.26087	0.302521	0.287625	0.327189	0.305778	0.24797	0.713501	127.083	0.415569	0.487013
SPCC188.02;clean;III:1477630-1477719	0.0185759	0.0392749	0.0262295	0.0196078	0.0182232	0.0153374	0.0177228	0.0280268	0.713501	169.167	-0.681692	0.487013
SPAC4G8.08;clean;I:777731-777890	0.0534351	0.0769231	0.0598291	0.02	0.056	0.0364964	0.0374988	0.0633958	0.7169	62.75	-0.763744	0.480156
SPAC167.04;clean;I:1554072-1554134	0.0578947	0.0449438	0.028169	0.025974	0.026738	0.025641	0.0261177	0.0436692	0.721343	80.6667	-0.811721	0.471243
SPAC12B10.04;clean;I:4581919-4581977	0.0863309	0.0347826	0.0573248	0.0320513	0.0331754	0.0384615	0.0345627	0.0594795	0.721343	71.3333	-0.8927	0.471243
SPBC582.08;clean;II:433012-433203	0.0584145	0.0683706	0.0697168	0.0916598	0.0784827	0.0744863	0.0815429	0.0655006	0.721343	690.667	0.337151	0.471243
SPBC30B4.08;clean;II:1320819-1320896	0.333333	0.0416667	0.0689655	0.1	0.0298507	0.0645161	0.064789	0.147989	0.721343	21.25	-1.21721	0.471243
SPBC1711.03;clean;II:2138876-2139081	0.125984	0.029484	0.0846561	0.107969	0.123393	0.11194	0.114434	0.0800415	0.721343	184.333	0.597239	0.471243
SPBC1778.07;clean;II:3110462-3110579	0.0292683	0.0361446	0.0133333	0.0421456	0.0290698	0.057971	0.0430621	0.0262487	0.721343	130.5	0.712587	0.471243
SPBC25H2.18;clean;II:3252799-3252952	0.148515	0.140351	0.169492	0.221198	0.176245	0.205714	0.201053	0.152786	0.721343	109.917	0.458827	0.471243
SPBC1105.09;clean;II:3522919-3523001	0.0305499	0.0175	0.0303797	0.059322	0.0280612	0.0288184	0.0387339	0.0261432	0.721343	198.25	0.557327	0.471243
SPCC1620.07c;clean;III:2157371-2157429	0.0731707	0.0425532	0.0344828	0.0540541	0.15625	0.15	0.120101	0.0500689	0.721343	17.1667	1.2276	0.471243
SPAC6F6.15;clean;I:2762493-2762561	0.0196484	0.0095339	0.011811	0.0199225	0.0166667	0.0180064	0.0181985	0.0136644	0.722633	901.833	0.410406	0.468665
SPAC2F3.16;clean;I:3957442-3957511	0.103352	0.0433604	0.0230548	0.0534591	0.0251572	0.0298507	0.0361557	0.056589	0.722633	164.833	-0.668453	0.468665
SPAC4F10.15c;clean;I:4863147-4863232	0.0680628	0.0353535	0.0212766	0.0281124	0.016129	0.0376344	0.027292	0.0415643	0.722633	110.167	-0.729725	0.468665
SPBC2D10.19c;clean;II:3003669-3003723	0.0259067	0.00823045	0.00970874	0.00214592	0.00499168	0.0224719	0.00986984	0.0146153	0.722633	157.25	-1.13649	0.468665
SPAC13G6.04;clean;I:180721-180889	0.05	0.047619	0.0215054	0.035461	0	0.0222222	0.0192277	0.0397081	0.723426	52.25	-1.23584	0.467084
SPAC24H6.03;clean;I:486931-486983	0.0606061	0.0229885	0.0331126	0.0204082	0.02	0.025	0.0218027	0.0389024	0.723426	84.4167	-0.808603	0.467084
SPAC2G11.15c;clean;I:842241-842320	0.0632911	0.0632184	0.100592	0.102703	0.120755	0.101351	0.10827	0.0757004	0.723426	98.1667	0.631625	0.467084
SPAC18G6.11c;clean;I:2238904-2239047	0.254653	0.218543	0.230081	0.197414	0.229344	0.176277	0.201011	0.234426	0.723426	598	-0.277099	0.467084
SPAC1486.05;clean;I:3197443-3197529	0.95	0.984962	0.934783	0.883721	0.916201	0.99187	0.930597	0.956582	0.723426	73.75	-0.843597	0.467084
SPAP8A3.08;clean;I:5329432-5329505	0.0127784	0.0174486	0.0124224	0.0168589	0.0169688	0.020872	0.0182332	0.0142165	0.723426	1228	0.356114	0.467084
SPBC1685.03;clean;II:499397-499555	0.0396476	0.0221239	0.0165746	0.0338983	0.0447154	0.0532544	0.0439561	0.0261154	0.723426	107.083	0.70593	0.467084
SPBC354.14c;clean;II:583960-584041	0.144695	0.0519878	0.068323	0.0818713	0.0457317	0.057508	0.0617037	0.0883351	0.723426	161.917	-0.535416	0.467084
SPCC16C4.10;clean;III:686085-686203	0.0627063	0.0347144	0.0192308	0.0558539	0.048893	0.0583942	0.0543804	0.0388838	0.723426	460.25	0.486688	0.467084
SPCC777.10c;clean;III:1615188-1615435	0.0666667	0.0923077	0.1	0.0285714	0.0546875	0.0672269	0.0501619	0.0863248	0.723426	56	-0.773909	0.467084
SPAC12G12.02;clean;I:346051-346113	0.031401	0.00628931	0.0259434	0.011713	0.010929	0.0176322	0.0134247	0.0212112	0.725683	260.583	-0.705346	0.462588
SPCC1183.05c;clean;III:599601-599653	0	0	0.0333333	0.0277778	0.136364	0	0.0547138	0.0111111	0.725683	12.4167	1.9761	0.462588
SPCC74.01;clean;III:1923580-1923681	0.0340681	0.0285714	0.0292887	0.0454545	0.0351562	0.0446602	0.041757	0.0306428	0.725683	244.5	0.455209	0.462588
SPAC16.02c;clean;I:4426110-4426198	0.036617	0.0387774	0.0285185	0.0249474	0.0239394	0.0319056	0.0269308	0.0346376	0.727465	1407.75	-0.399045	0.45905
SPBC530.11c;clean;II:817279-817415	0.256018	0.142202	0.146453	0.207709	0.244306	0.23092	0.227645	0.181557	0.727465	232.583	0.401151	0.45905
SPBC16E9.09c;clean;II:1931048-1931111	0.0260716	0.0149701	0.0195331	0.0219832	0.0282787	0.027882	0.026048	0.0201916	0.727465	1095.25	0.380682	0.45905
SPBC16H5.12c;clean;II:2274721-2274780	0.180929	0.207182	0.165289	0.123457	0.121569	0.204082	0.149702	0.184467	0.727465	199.333	-0.417717	0.45905
SPBC12C2.08;clean;II:2461225-2461356	0.05	0.055336	0.0141509	0.03	0.039823	0.00512821	0.0249837	0.039829	0.727465	110.5	-0.697892	0.45905
SPBC4F6.12;clean;II:2712540-2712596	0.114391	0.0979955	0.0877598	0.0714286	0.078125	0.0890269	0.0795268	0.100049	0.727465	251.25	-0.387402	0.45905
SPAC589.07c;clean;I:3105547-3105612	0.025	0.0821918	0.0684932	0.02	0.0307692	0.03125	0.0273397	0.0585616	0.728706	33.75	-1.08674	0.456591
SPAC3A11.06;clean;I:3461263-3461322	0.0842105	0.262376	0.168605	0.0909091	0.079646	0.190217	0.120257	0.17173	0.728706	95.8333	-0.656019	0.456591
SPAC323.02c;clean;I:3909568-3909631	0.0408998	0.0181488	0.0446927	0.0565371	0.0372093	0.055	0.0495821	0.0345805	0.728706	265.667	0.521073	0.456591
SPBP23A10.10;clean;II:2016419-2016569	0.209476	0.18599	0.149746	0.2625	0.2	0.206061	0.222854	0.181738	0.728706	187	0.353035	0.456591
SPCC188.06c;clean;III:1484578-1485058	0.105263	0.0735786	0.0615942	0.138028	0.0969529	0.0952381	0.110073	0.0801453	0.728706	150.583	0.530968	0.456591
SPAC167.04;clean;I:1554292-1554380	0.0457516	0.0363636	0.028777	0.0524017	0.0613333	0.0511628	0.054966	0.0369641	0.731203	144.417	0.623134	0.451657
SPBC18H10.06c;known-exon;II:1782920-1782980	0.045	0.0880503	0.038674	0.0266667	0.0545455	0.0243902	0.0352008	0.0572414	0.731203	84.9167	-0.676823	0.451657
SPBC106.20;clean;II:419309-419410	0.126582	0.02	0.04	0.0210526	0.0409836	0.0263158	0.0294507	0.0621941	0.731433	47.6667	-0.940902	0.451202
SPBC557.03c;clean;II:2490047-2490222	0.044843	0.0456621	0.0441989	0.0642202	0.0557491	0.09375	0.0712398	0.0449013	0.731433	107.333	0.62512	0.451202
[truncated: 2,141 more rows]

## Sheet: Exp42WT_Ref32WT (Fig 3A)
ID	IRratio.sample_1_32y12088	IRratio.sample_2_32y12088	IRratio.sample_3_32y12088	IRratio.sample_4_42y12088	IRratio.sample_5_42y12088	IRratio.sample_6_42y12088	Exp42WT.Mean.IRratio	Ref32WT.Mean.IRratio	DESeq2.padj.Exp42WT_Ref32WT	DESeq2.baseMean.Exp42WT_Ref32WT	DESeq2.log2FoldChange.Exp42WT_Ref32WT
[truncated: 2,779 more rows]

[truncated: 11 more sheets: Exp42dBin3_Ref42WT (Fig 3A), dBin332_wt32, dBin342_wt42 no RPG, dBin342_wt42 RPG, dBin332_wt32 no RPG, dBin332_wt32 RPG, IR values for Fig 3B, RPG introns, nRPG introns, 42 degrees (3A, S5, S6), 32 degrees (3A, S5, S6)]
